# Supplementary material for: Hydro-Electro Hybrid Priming Promotes Carrot (Daucus carota L.) Seed Germination by Activating Lipid Utilization and Respiratory Metabolism
Source: Int J Mol Sci. 2021 Oct 14;22(20):11090. doi: 10.3390/ijms222011090 (PMC8538415; doi:10.3390/ijms222011090)
Supplement: Supplementary file 1 [file ijms-22-11090-s001.zip › Supplementary table 1.xlsx]

## Sheet: Sheet1
Table_S1. Sequencing and assembly data statistics of RNA-seq
Sample	Raw reads	Clean reads	Error rate(%)	Q20(%)	Q30(%)	Total mapped	Multiple mapped	Uniquely mapped
CK1	45114332	44627946(98.92%)	0.0269	97.29	92.38	36530963(81.86%)	2914927(6.53%)	33616036(75.33%)
CK2	47290518	46774682(98.91%)	0.0268	97.31	92.41	38348067(81.98%)	3595156(7.69%)	34752911(74.30%)
CK3	45319200	44819250(98.90%)	0.0269	97.27	92.35	36911394(82.36%)	3216359(7.18%)	33695035(75.18%)
EF1	45102800	44606362(98.90%)	0.0269	97.29	92.41	36410667(81.63%)	2870740(6.44%)	33539927(75.19%)
EF2	47535860	46992160(98.86%)	0.027	97.21	92.24	38472822(81.87%)	3158591(6.72%)	35314231(75.15%)
EF3	44628478	44077002(98.76%)	0.0276	97.02	91.77	35909527(81.47%)	2817110(6.39%)	33092417(75.08%)
HYD1	47817332	47307082(98.93%)	0.0276	97.04	91.77	40487484(85.58%)	2426048(5.13%)	38061436(80.46%)
HYD2	47879184	47405638(99.01%)	0.0269	97.28	92.31	40866657(86.21%)	2451733(5.17%)	38414924(81.03%)
HYD3	43571538	43107862(98.94%)	0.0283	96.79	91.1	36731077(85.21%)	2182783(5.06%)	34548294(80.14%)
HEHP1	44571590	44054360(98.94%)	0.0274	97.08	91.91	38525860(87.45%)	2543249(5.77%)	35982611(81.68%)
HEHP2	46292772	45827136(98.99%)	0.0271	97.2	92.15	39822579(86.90%)	2459026(5.37%)	37363553(81.53%)
HEHP3	50693122	50225752(99.08%)	0.0271	97.23	92.2	43664320(86.94%)	2774754(5.52%)	40889566(81.41%)
