# Supplementary material for: Hydro-Electro Hybrid Priming Promotes Carrot (Daucus carota L.) Seed Germination by Activating Lipid Utilization and Respiratory Metabolism
Source: Int J Mol Sci. 2021 Oct 14;22(20):11090. doi: 10.3390/ijms222011090 (PMC8538415; doi:10.3390/ijms222011090)
Supplement: Supplementary file 1 [file ijms-22-11090-s001.zip › Supplementary table 2.xlsx]

## Sheet: ICL
Gene_ID	Description	CK1_TPM	CK2_TPM	CK3_TPM	EF1_TPM	EF2_TPM	EF3_TPM	HYD1_TPM	HYD2_TPM	HYD3_TPM	HEHP1_TPM	HEHP2_TPM	HEHP3_TPM	CK_group_TPM	EF_group_TPM	HYD_group_TPM	HEHP_group_TPM
LOC108215541	isocitrate lyase	2453.21	2297.67	2236.8	2484.52	2360.23	2711.21	8071.32	8154.7	7894.54	4139.33	8861.11	7207.37	2329.23	2518.65	8040.19	6735.94
LOC108226213	isocitrate lyase	3.09	3.85	3.59	5.05	2.58	2.98	5.97	7.42	4.6	0.85	1.14	1.92	3.51	3.53667	5.99667	1.30333

## Sheet: ICL_compare
Gene_id	Compare Group	Control TPM	Treat TPM	log2FoldChange	Pvalue	Padjust	Significant	Regulate
LOC108215541	EF vs HYD	2518.65	8040.19	1.08353	4.36466e-54	2.73088e-52	yes	up
	CK vs HEHP	2329.23	6735.94	0.698182	0.00304032	0.00594351	no
	CK vs EF	2329.23	2518.65	0.0744487	0.28877	0.999365	no
	CK vs HYD	2329.23	8040.19	1.15116	4.44144e-93	5.84667e-91	yes	up
	EF vs HEHP	2518.65	6735.94	0.640936	0.00844208	0.0151969	no
	HYD vs HEHP	8040.19	6735.94	-0.463151	0.050184	0.114	no
LOC108226213	EF vs HYD	3.53667	5.99667	0.179195	0.543041	0.648139	no
	CK vs HEHP	3.51	1.30333	-2.25196	7.32602e-11	3.26749e-10	yes	down
	CK vs EF	3.51	3.53667	-0.0165797	0.953354	0.999365	no
	CK vs HYD	3.51	5.99667	0.156203	0.527789	0.629216	no
	EF vs HEHP	3.53667	1.30333	-2.22053	3.82169e-08	1.36446e-07	yes	down
	HYD vs HEHP	5.99667	1.30333	-2.41926	1.08294e-12	3.18482e-11	yes	down

## Sheet: FH
Gene_ID	Description	CK1_TPM	CK2_TPM	CK3_TPM	EF1_TPM	EF2_TPM	EF3_TPM	HYD1_TPM	HYD2_TPM	HYD3_TPM	HEHP1_TPM	HEHP2_TPM	HEHP3_TPM	CK_group_TPM	EF_group_TPM	HYD_group_TPM	HEHP_group_TPM
LOC108204633	fumarate hydratase 1, mitochondrial	25.84	26.06	25.36	30.05	24.15	32.79	54.25	61.89	63.48	97.34	150.4	124.82	25.7533	28.9967	59.8733	124.187

## Sheet: FH_compare
Gene_id	Compare Group	Control TPM	Treat TPM	log2FoldChange	Pvalue	Padjust	Significant	Regulate
LOC108204633	EF vs HYD	28.9967	59.8733	0.451143	0.000181629	0.000551686	no
	CK vs HEHP	25.7533	124.187	1.42382	7.93398e-17	5.38119e-16	yes	up
	CK vs EF	25.7533	28.9967	0.128838	0.27746	0.999365	no
	CK vs HYD	25.7533	59.8733	0.573251	5.12458e-10	2.76684e-09	no
	EF vs HEHP	28.9967	124.187	1.31206	8.56574e-12	4.23578e-11	yes	up
	HYD vs HEHP	59.8733	124.187	0.838761	1.23061e-06	1.16242e-05	no

## Sheet: SDH
Gene_ID	Description	CK1_TPM	CK2_TPM	CK3_TPM	EF1_TPM	EF2_TPM	EF3_TPM	HYD1_TPM	HYD2_TPM	HYD3_TPM	HEHP1_TPM	HEHP2_TPM	HEHP3_TPM	CK_group_TPM	EF_group_TPM	HYD_group_TPM	HEHP_group_TPM
LOC108224240	succinate dehydrogenase [ubiquinone] iron-sulfur subunit 2, mitochondrial	30.21	24.72	25.96	26.64	28.22	29.78	79.44	87.32	87.68	117.94	141.25	113.02	26.9633	28.2133	84.8133	124.07
LOC108213765	succinate dehydrogenase [ubiquinone] iron-sulfur subunit 3	562.93	618.52	497.12	618.18	576.08	593.74	230.47	251.74	230.86	124.63	85.69	137.82	559.523	596	237.69	116.047
LOC108228123	succinate dehydrogenase [ubiquinone] flavoprotein subunit 1, mitochondrial	29.17	30.68	28.4	30.77	28.87	31.9	161.48	152.98	153.63	137.53	181.47	168.95	29.4167	30.5133	156.03	162.65

## Sheet: SDH_compare
Gene_id	Compare Group	Control TPM	Treat TPM	log2FoldChange	Pvalue	Padjust	Significant	Regulate
LOC108224240	EF vs HYD	28.2133	84.8133	0.991587	1.43393e-23	2.32188e-22	no	up
	CK vs HEHP	26.9633	124.07	1.36273	3.59725e-25	3.91546e-24	yes	up
	CK vs EF	26.9633	28.2133	0.026079	0.830037	0.999365	no
	CK vs HYD	26.9633	84.8133	1.01102	4.30504e-25	6.13516e-24	yes	up
	EF vs HEHP	28.2133	124.07	1.35369	3.86938e-25	4.65808e-24	yes	up
	HYD vs HEHP	84.8133	124.07	0.338358	0.005213	0.0176568	no
LOC108213765	EF vs HYD	596	237.69	-1.9267	1.87734e-157	1.11855e-154	yes	down
	CK vs HEHP	559.523	116.047	-3.11717	1.06078e-58	4.15145e-57	yes	down
	CK vs EF	559.523	596	0.0417182	0.6479	0.999365	no
	CK vs HYD	559.523	237.69	-1.89231	4.24689e-85	4.6152e-83	yes	down
	EF vs HEHP	596	116.047	-3.1411	4.10542e-65	2.4222e-63	yes	down
	HYD vs HEHP	237.69	116.047	-1.23968	5.57637e-12	1.46388e-10	yes	down
LOC108228123	EF vs HYD	30.5133	156.03	1.76553	2.1649e-109	5.56422e-107	yes	up
	CK vs HEHP	29.4167	162.65	1.6346	3.81222e-31	5.59062e-30	yes	up
	CK vs EF	29.4167	30.5133	0.0136735	0.887428	0.999365	no
	CK vs HYD	29.4167	156.03	1.77207	8.31687e-105	1.35284e-102	yes	up
	EF vs HEHP	30.5133	162.65	1.63841	2.85976e-32	5.01804e-31	yes	up
	HYD vs HEHP	156.03	162.65	-0.149789	0.266893	0.412908	no

## Sheet: MDH
Gene_ID	Description	CK1_TPM	CK2_TPM	CK3_TPM	EF1_TPM	EF2_TPM	EF3_TPM	HYD1_TPM	HYD2_TPM	HYD3_TPM	HEHP1_TPM	HEHP2_TPM	HEHP3_TPM	CK_group_TPM	EF_group_TPM	HYD_group_TPM	HEHP_group_TPM
LOC108210669	malate dehydrogenase, glyoxysomal	71.9	60.32	64.66	67.05	64.27	66.2	478.19	504.16	529.07	378.53	718.71	595.32	65.6267	65.84	503.807	564.187
LOC108192605	malate dehydrogenase, cytoplasmic	0	0	0	0.06	0	0	0	0	0	0.78	0.38	0.68	0	0.02	0	0.613333
LOC108223687	malate dehydrogenase 1, mitochondrial	163.9	173.86	173.94	204.8	158.74	184.95	563.33	577.7	600.23	701.4	718.48	650.7	170.567	182.83	580.42	690.193
LOC108227345	malate dehydrogenase 1, mitochondrial	3.85	3.35	2.94	4.07	4	3.21	11.58	9.96	10.2	26.15	23.45	18.49	3.38	3.76	10.58	22.6967
LOC108199904	malate dehydrogenase	78.55	82.47	85.83	87	80.29	87.91	482.03	503.17	512.27	759.68	924.02	793.29	82.2833	85.0667	499.157	825.663
LOC108192822	malate dehydrogenase, glyoxysomal	57.23	53.25	52.78	51.48	57.67	55.77	167.04	173.78	184.63	142.56	210.15	171.75	54.42	54.9733	175.15	174.82
LOC108193312	malate dehydrogenase, cytoplasmic	26.1	26.82	29.06	28.34	27.45	35.3	138.7	121.47	137.51	126.97	135.88	141.71	27.3267	30.3633	132.56	134.853

## Sheet: MDH_compare
Gene_id	Compare Group	Control TPM	Treat TPM	log2FoldChange	Pvalue	Padjust	Significant	Regulate
LOC108210669	EF vs HYD	65.84	503.807	2.35171	5.95091e-254	1.41826e-250	yes	up
	CK vs HEHP	65.6267	564.187	2.27817	2.21534e-26	2.55671e-25	yes	up
	CK vs EF	65.6267	65.84	-0.0353682	0.686304	0.999365	no
	CK vs HYD	65.6267	503.807	2.30993	7.62828e-232	8.11712e-229	yes	up
	EF vs HEHP	65.84	564.187	2.33022	9.86203e-27	1.30971e-25	yes	up
	HYD vs HEHP	503.807	564.187	-0.0425347	0.841283	0.903827	no
LOC108192605	EF vs HYD	0.02	0	-1.51551	0.710336	1	no
	CK vs HEHP	0	0.613333	4.96329	0.00267696	0.00528758	yes	up
	CK vs EF	0	0.02	0.926778	0.820326	1	no
	CK vs HYD	0	0	0	1	1	no test
	EF vs HEHP	0.02	0.613333	4.0543	0.00932449	0.0166595	yes	up
	HYD vs HEHP	0	0.613333	5.5426	0.000458172	0.00219052	yes	up
LOC108223687	EF vs HYD	182.83	580.42	1.07301	1.96027e-31	4.91304e-30	yes	up
	CK vs HEHP	170.567	690.193	1.17409	6.36309e-35	1.09193e-33	yes	up
	CK vs EF	170.567	182.83	0.0560149	0.552483	0.999365	no
	CK vs HYD	170.567	580.42	1.12224	2.48361e-55	1.17239e-53	yes	up
	EF vs HEHP	182.83	690.193	1.1352	1.03696e-21	1.02793e-20	yes	up
	HYD vs HEHP	580.42	690.193	0.0380991	0.616986	0.741631	no
LOC108227345	EF vs HYD	3.76	10.58	0.842831	2.47971e-05	8.64929e-05	no
	CK vs HEHP	3.38	22.6967	1.82104	9.51752e-20	7.67401e-19	yes	up
	CK vs EF	3.38	3.76	0.166937	0.508811	0.999365	no
	CK vs HYD	3.38	10.58	1.00329	1.1136e-06	4.27462e-06	yes	up
	EF vs HEHP	3.76	22.6967	1.67046	7.86676e-18	6.18285e-17	yes	up
	HYD vs HEHP	10.58	22.6967	0.803193	1.71781e-06	1.56951e-05	no
LOC108199904	EF vs HYD	85.0667	499.157	1.95624	6.90474e-178	5.65671e-175	yes	up
	CK vs HEHP	82.2833	825.663	2.48491	4.14064e-97	4.58108e-95	yes	up
	CK vs EF	82.2833	85.0667	0.00558568	0.949754	0.999365	no
	CK vs HYD	82.2833	499.157	1.95478	6.56774e-154	2.58041e-151	yes	up
	EF vs HEHP	85.0667	825.663	2.49695	2.80766e-109	5.77795e-107	yes	up
	HYD vs HEHP	499.157	825.663	0.517422	1.68424e-06	1.54242e-05	no
LOC108192822	EF vs HYD	54.9733	175.15	1.07568	6.21596e-36	1.94925e-34	yes	up
	CK vs HEHP	54.42	174.82	0.844586	7.06623e-08	2.41948e-07	no
	CK vs EF	54.42	54.9733	-0.0249938	0.793095	0.999365	no
	CK vs HYD	54.42	175.15	1.04378	7.37735e-44	2.38183e-42	yes	up
	EF vs HEHP	54.9733	174.82	0.886998	6.48494e-08	2.26287e-07	no
	HYD vs HEHP	175.15	174.82	-0.211368	0.176521	0.304283	no
LOC108193312	EF vs HYD	30.3633	132.56	1.53314	1.43018e-39	5.14317e-38	yes	up
	CK vs HEHP	27.3267	134.853	1.46235	1.18522e-34	2.00501e-33	yes	up
	CK vs EF	27.3267	30.3633	0.108217	0.402877	0.999365	no
	CK vs HYD	27.3267	132.56	1.63431	6.7624e-59	3.61293e-57	yes	up
	EF vs HEHP	30.3633	134.853	1.37231	1.24155e-23	1.37543e-22	yes	up
	HYD vs HEHP	132.56	134.853	-0.184981	0.104519	0.203491	no

## Sheet: PEPCK
Gene_ID	Description	CK1_TPM	CK2_TPM	CK3_TPM	EF1_TPM	EF2_TPM	EF3_TPM	HYD1_TPM	HYD2_TPM	HYD3_TPM	HEHP1_TPM	HEHP2_TPM	HEHP3_TPM	CK_group_TPM	EF_group_TPM	HYD_group_TPM	HEHP_group_TPM
LOC108206052	phosphoenolpyruvate carboxylase kinase 2	15.37	12.55	11.32	13.88	15.57	14.99	23.42	20.74	26.02	74.76	51.2	46.62	13.08	14.8133	23.3933	57.5267
LOC108215635	phosphoenolpyruvate carboxykinase [ATP]	20.2	19.26	21.34	23.48	18.85	20.68	77.17	81.43	85.8	65.59	111.52	99.27	20.2667	21.0033	81.4667	92.1267
LOC108205258	phosphoenolpyruvate carboxylase kinase 1	5.85	6.64	4.82	5.53	4.34	5.95	11.03	15.08	12.12	32.11	33.87	26.89	5.77	5.27333	12.7433	30.9567
LOC108196227	phosphoenolpyruvate carboxykinase [ATP]	179.47	177.49	168.71	159.51	154.1	168.52	767.46	792.04	747.59	586.25	949.22	772.34	175.223	160.71	769.03	769.27

## Sheet: PEPCK_compare
Gene_id	Compare Group	Control TPM	Treat TPM	log2FoldChange	Pvalue	Padjust	Significant	Regulate
LOC108206052	EF vs HYD	14.8133	23.3933	0.0608835	0.685892	0.770838	no
	CK vs HEHP	13.08	57.5267	1.29485	1.00954e-09	4.09453e-09	yes	up
	CK vs EF	13.08	14.8133	0.140768	0.397423	0.999365	no
	CK vs HYD	13.08	23.3933	0.195389	0.223386	0.315673	no
	EF vs HEHP	14.8133	57.5267	1.17091	1.05511e-08	3.96517e-08	yes	up
	HYD vs HEHP	23.3933	57.5267	1.08244	2.96994e-08	4.05155e-07	yes	up
LOC108215635	EF vs HYD	21.0033	81.4667	1.35744	3.35622e-44	1.49892e-42	yes	up
	CK vs HEHP	20.2667	92.1267	1.33898	2.00228e-11	9.31874e-11	yes	up
	CK vs EF	20.2667	21.0033	0.00183318	0.986821	0.999561	no
	CK vs HYD	20.2667	81.4667	1.35276	3.85139e-58	2.01965e-56	yes	up
	EF vs HEHP	21.0033	92.1267	1.35401	9.42282e-11	4.28558e-10	yes	up
	HYD vs HEHP	81.4667	92.1267	-0.024646	0.899746	0.938893	no
LOC108205258	EF vs HYD	5.27333	12.7433	0.613181	0.00747909	0.0168998	no
	CK vs HEHP	5.77	30.9567	1.56774	1.64199e-13	8.97346e-13	yes	up
	CK vs EF	5.77	5.27333	-0.0875653	0.741568	0.999365	no
	CK vs HYD	5.77	12.7433	0.518078	0.0259172	0.0496082	no
	EF vs HEHP	5.27333	30.9567	1.67311	1.24669e-16	9.00336e-16	yes	up
	HYD vs HEHP	12.7433	30.9567	1.03501	7.33819e-09	1.1268e-07	yes	up
LOC108196227	EF vs HYD	160.71	769.03	1.68315	7.13474e-141	3.17024e-138	yes	up
	CK vs HEHP	175.223	769.27	1.29434	1.55253e-13	8.50405e-13	yes	up
	CK vs EF	175.223	160.71	-0.167106	0.0195482	0.591082	no
	CK vs HYD	175.223	769.03	1.50906	1.39578e-127	3.42744e-125	yes	up
	EF vs HEHP	160.71	769.27	1.47871	1.59359e-16	1.14029e-15	yes	up
	HYD vs HEHP	769.03	769.27	-0.22618	0.199335	0.333381	no

[truncated: 6 more sheets: PK, PK_compare, PDC, PDC_compare, ADH, ADH_compare]
