# Supplementary material for: Hydro-Electro Hybrid Priming Promotes Carrot (Daucus carota L.) Seed Germination by Activating Lipid Utilization and Respiratory Metabolism
Source: Int J Mol Sci. 2021 Oct 14;22(20):11090. doi: 10.3390/ijms222011090 (PMC8538415; doi:10.3390/ijms222011090)
Supplement: Supplementary file 1 [file ijms-22-11090-s001.zip › Supplementary table 3.xlsx]

## Sheet: A_Total TFs
Table_S3A. Total DEGs identified as TFs among all treatments
Transcript id	Gene id	Gene description	Family	DNA domain	Domain description	Evalue	Score	TF id	Hit pident	Hit evalue
MSTRG.14784.1	LOC108221057	floral homeotic protein APETALA 2-like, transcript variant X2	AP2	PF00847	AP2 domain	2.1e-18	66.2	DCAR_017724	99.3	7.8e-254
MSTRG.14973.1	LOC108222155	AP2-like ethylene-responsive transcription factor AIL1	AP2	PF00847	AP2 domain	4.7e-15	55.5	DCAR_017975	86.1	7.5e-173
MSTRG.14973.2	LOC108222155	AP2-like ethylene-responsive transcription factor AIL1	AP2	PF00847	AP2 domain	2e-15	56.6	DCAR_017975	100	1.6e-77
MSTRG.14973.3	LOC108222155	AP2-like ethylene-responsive transcription factor AIL1	AP2	PF00847	AP2 domain	3.5e-08	33.4	DCAR_017975	100	6.7e-118
MSTRG.14973.4	LOC108222155	AP2-like ethylene-responsive transcription factor AIL1	AP2	PF00847	AP2 domain	3.6e-22	78.2	DCAR_017975	87.9	6e-217
MSTRG.15714.2	LOC108222025	AP2-like ethylene-responsive transcription factor TOE3	AP2	PF00847	AP2 domain	1.7e-16	60.1	DCAR_018848	100	1.2e-139
MSTRG.19341.2	LOC108224255	AP2-like ethylene-responsive transcription factor ANT, transcript variant X1	AP2	PF00847	AP2 domain	1.9e-22	79.1	DCAR_020068	99.4	2.6e-307
MSTRG.19341.4	LOC108224461	AP2-like ethylene-responsive transcription factor ANT	AP2	PF00847	AP2 domain	1.9e-22	79.1	DCAR_020067	99.4	4e-308
MSTRG.6315.2	LOC108206790	AP2-like ethylene-responsive transcription factor AIL1	AP2	PF00847	AP2 domain	3e-20	72.1	DCAR_007644	100	0
MSTRG.17295.1	LOC108227235	auxin response factor 5	ARF	PF02362	B3 DNA binding domain	7.1e-23	80.3	DCAR_022437	100	0
MSTRG.17295.1	LOC108227235	auxin response factor 5	ARF	PF06507	Auxin response factor	7.3e-34	115.7	DCAR_022437	100	0
MSTRG.21224.2	LOC108196413	auxin response factor 11-like, transcript variant X2	ARF	PF02362	B3 DNA binding domain	6.6e-22	77.2	DCAR_025262	100	4.3e-60
MSTRG.21224.2	LOC108196413	auxin response factor 11-like, transcript variant X2	ARF	PF06507	Auxin response factor	1.1e-31	108.7	DCAR_025262	100	4.3e-60
MSTRG.23022.1	LOC108199285	auxin response factor 6-like, transcript variant X2	ARF	PF02362	B3 DNA binding domain	1.2e-22	79.5	DCAR_007870	74.1	0
MSTRG.23022.1	LOC108199285	auxin response factor 6-like, transcript variant X2	ARF	PF06507	Auxin response factor	4.1e-34	116.5	DCAR_007870	74.1	0
MSTRG.3092.1	LOC108203923	auxin response factor 6	ARF	PF02362	B3 DNA binding domain	8.4e-23	80	DCAR_007870	78.6	0
MSTRG.3092.1	LOC108203923	auxin response factor 6	ARF	PF06507	Auxin response factor	9.7e-35	118.5	DCAR_007870	78.6	0
MSTRG.4350.2	LOC108206581	auxin response factor 18-like, transcript variant X1	ARF	PF02362	B3 DNA binding domain	2.9e-24	84.7	DCAR_005400	96.7	0
MSTRG.4350.2	LOC108206581	auxin response factor 18-like, transcript variant X1	ARF	PF06507	Auxin response factor	2.7e-30	104.3	DCAR_005400	96.7	0
MSTRG.4350.3	LOC108206581	auxin response factor 18-like, transcript variant X1	ARF	PF02362	B3 DNA binding domain	3.9e-20	71.5	DCAR_005400	99.5	1.3e-110
MSTRG.4350.3	LOC108206581	auxin response factor 18-like, transcript variant X1	ARF	PF06507	Auxin response factor	1.5e-30	105.1	DCAR_005400	99.5	1.3e-110
MSTRG.6521.2	LOC108209014	auxin response factor 6-like	ARF	PF02362	B3 DNA binding domain	7e-07	28.9	DCAR_007870	93.5	2.8e-110
MSTRG.6521.2	LOC108209014	auxin response factor 6-like	ARF	PF06507	Auxin response factor	1e-34	118.5	DCAR_007870	93.5	2.8e-110
MSTRG.6521.3	LOC108209014	auxin response factor 6-like	ARF	PF02362	B3 DNA binding domain	7.7e-23	80.2	DCAR_007870	100	0
MSTRG.6521.3	LOC108209014	auxin response factor 6-like	ARF	PF06507	Auxin response factor	5.2e-15	55.3	DCAR_007870	100	0
MSTRG.9839.2	LOC108214321	auxin response factor 19-like	ARF	PF02362	B3 DNA binding domain	8.3e-23	80.1	DCAR_011930	100	3.9e-19
MSTRG.9839.2	LOC108214321	auxin response factor 19-like	ARF	PF06507	Auxin response factor	1e-34	118.5	DCAR_011930	100	3.9e-19
MSTRG.9839.3	LOC108214321	auxin response factor 19-like	ARF	PF02362	B3 DNA binding domain	2.5e-22	78.5	DCAR_011930	100	0
MSTRG.9839.3	LOC108214321	auxin response factor 19-like	ARF	PF06507	Auxin response factor	1e-34	118.5	DCAR_011930	100	0
MSTRG.10659.2	LOC108218149	B3 domain-containing transcription factor VRN1-like	B3	PF02362	B3 DNA binding domain	2.7e-27	94.5	DCAR_015881	100	3.1e-186
MSTRG.10884.2	LOC108218906	auxin response factor 4-like	B3	PF02362	B3 DNA binding domain	3.9e-08	32.9	DCAR_015554	90.2	2.1e-157
MSTRG.11155.1	LOC108216714	B3 domain-containing protein At3g19184-like	B3	PF02362	B3 DNA binding domain	1e-16	60.5	DCAR_019459	67.4	4.6e-36
MSTRG.13392.1	LOC108215529	B3 domain-containing protein Os01g0723500-like, transcript variant X2	B3	PF02362	B3 DNA binding domain	7e-31	106	DCAR_012760	94.9	5.7e-280
MSTRG.13392.4	LOC108215529	B3 domain-containing protein Os01g0723500-like, transcript variant X2	B3	PF02362	B3 DNA binding domain	5.6e-11	42.1	DCAR_012760	100	2.9e-175
MSTRG.17295.1	LOC108227235	auxin response factor 5	B3	PF02362	B3 DNA binding domain	7.1e-23	80.3	DCAR_022437	100	0
MSTRG.20145.4	LOC108196009	B3 domain-containing protein Os07g0679700-like, transcript variant X3	B3	PF02362	B3 DNA binding domain	4.2e-16	58.5	DCAR_023976	100	4.3e-59
MSTRG.20145.6	LOC108196009	B3 domain-containing protein Os07g0679700-like, transcript variant X3	B3	PF02362	B3 DNA binding domain	3.4e-16	58.8	DCAR_023976	100	7.9e-142
MSTRG.21224.2	LOC108196413	auxin response factor 11-like, transcript variant X2	B3	PF02362	B3 DNA binding domain	6.6e-22	77.2	DCAR_025262	100	4.3e-60
MSTRG.22852.1	LOC108197978	B3 domain-containing protein Os07g0563300-like, transcript variant X2	B3	PF02362	B3 DNA binding domain	1.6e-15	56.6	DCAR_028123	89.8	0
MSTRG.23022.1	LOC108199285	auxin response factor 6-like, transcript variant X2	B3	PF02362	B3 DNA binding domain	1.2e-22	79.5	DCAR_007870	74.1	0
MSTRG.25103.3	LOC108200909	uncharacterized LOC108200909, transcript variant X1	B3	PF02362	B3 DNA binding domain	2.1e-08	33.8	DCAR_030200	47.3	3.1e-44
MSTRG.3085.1	LOC108209117	DEAD-box ATP-dependent RNA helicase 1-like	B3	PF02362	B3 DNA binding domain	3.3e-07	30	DCAR_003877	100	2.1e-06
MSTRG.3085.2	LOC108209117	DEAD-box ATP-dependent RNA helicase 1-like	B3	PF02362	B3 DNA binding domain	3.3e-07	30	DCAR_003877	100	2.1e-06
MSTRG.3092.1	LOC108203923	auxin response factor 6	B3	PF02362	B3 DNA binding domain	8.4e-23	80	DCAR_007870	78.6	0
MSTRG.3307.1	LOC108208979	B3 domain-containing protein Os07g0563300-like, transcript variant X4	B3	PF02362	B3 DNA binding domain	1.4e-14	53.7	DCAR_004135	99.6	0
MSTRG.3919.3	LOC108204567	B3 domain-containing transcription repressor VAL1-like, transcript variant X2	B3	PF02362	B3 DNA binding domain	1.7e-17	63	DCAR_004795	96.8	0
MSTRG.3919.4	LOC108204567	B3 domain-containing transcription repressor VAL1-like, transcript variant X2	B3	PF02362	B3 DNA binding domain	1.7e-17	63	DCAR_004795	96.8	0
MSTRG.3919.5	LOC108204567	B3 domain-containing transcription repressor VAL1-like, transcript variant X2	B3	PF02362	B3 DNA binding domain	1e-17	63.7	DCAR_004795	95	0
MSTRG.3919.6	LOC108204567	B3 domain-containing transcription repressor VAL1-like, transcript variant X2	B3	PF02362	B3 DNA binding domain	8.7e-18	63.9	DCAR_004795	94.2	5.5e-264
MSTRG.3919.7	LOC108204567	B3 domain-containing transcription repressor VAL1-like, transcript variant X2	B3	PF02362	B3 DNA binding domain	7.3e-18	64.2	DCAR_004795	93.6	6.9e-245
MSTRG.4350.2	LOC108206581	auxin response factor 18-like, transcript variant X1	B3	PF02362	B3 DNA binding domain	2.9e-24	84.7	DCAR_005400	96.7	0
MSTRG.4350.3	LOC108206581	auxin response factor 18-like, transcript variant X1	B3	PF02362	B3 DNA binding domain	3.9e-20	71.5	DCAR_005400	99.5	1.3e-110
MSTRG.5445.1	LOC108206309	uncharacterized LOC108206309	B3	PF02362	B3 DNA binding domain	1.4e-06	28
MSTRG.5445.3	LOC108206309	uncharacterized LOC108206309	B3	PF02362	B3 DNA binding domain	1.4e-06	28
MSTRG.6521.2	LOC108209014	auxin response factor 6-like	B3	PF02362	B3 DNA binding domain	7e-07	28.9	DCAR_007870	93.5	2.8e-110
MSTRG.6521.3	LOC108209014	auxin response factor 6-like	B3	PF02362	B3 DNA binding domain	7.7e-23	80.2	DCAR_007870	100	0
MSTRG.9839.2	LOC108214321	auxin response factor 19-like	B3	PF02362	B3 DNA binding domain	8.3e-23	80.1	DCAR_011930	100	3.9e-19
MSTRG.9839.3	LOC108214321	auxin response factor 19-like	B3	PF02362	B3 DNA binding domain	2.5e-22	78.5	DCAR_011930	100	0
MSTRG.14609.1	LOC108223790	protein BASIC PENTACYSTEINE6	BBR-BPC	PF06217	GAGA binding protein-like family	7.3e-101	338.2	DCAR_017498	100	3.7e-178
MSTRG.14609.2	LOC108223790	protein BASIC PENTACYSTEINE6	BBR-BPC	PF06217	GAGA binding protein-like family	3.3e-103	345.9	DCAR_017498	100	1.1e-191
MSTRG.19795.1	LOC108193526	protein BASIC PENTACYSTEINE2-like	BBR-BPC	PF06217	GAGA binding protein-like family	3.5e-95	319.6	DCAR_023538	100	3.2e-213
MSTRG.2913.1	LOC108205973	protein BASIC PENTACYSTEINE4	BBR-BPC	PF06217	GAGA binding protein-like family	6.1e-83	279.4	DCAR_003687	100	2.2e-164
MSTRG.16321.1	LOC108223871	protein BRASSINAZOLE-RESISTANT 1-like	BES1	PF05687	BES1/BZR1 plant transcription factor, N-terminal	1.9e-58	197	DCAR_019509	100	4.8e-181
MSTRG.16407.1	LOC108220643	BES1/BZR1 homolog protein 4-like	BES1	PF05687	BES1/BZR1 plant transcription factor, N-terminal	5e-64	215.2	DCAR_019605	100	6.9e-191
MSTRG.18471.1	LOC108226987	BES1/BZR1 homolog protein 4-like	BES1	PF05687	BES1/BZR1 plant transcription factor, N-terminal	1.9e-53	180.8	DCAR_021029	100	3.7e-175
MSTRG.7230.1	LOC108215277	protein BRASSINAZOLE-RESISTANT 1	BES1	PF05687	BES1/BZR1 plant transcription factor, N-terminal	1.6e-62	210.3	DCAR_008773	100	4.8e-184
MSTRG.12641.1	LOC108216004	transcription factor bHLH130	bHLH	PF00010	Helix-loop-helix DNA-binding domain	4.5e-11	42.4	DCAR_013566	100	2.2e-49
MSTRG.12641.2	LOC108216004	transcription factor bHLH130	bHLH	PF00010	Helix-loop-helix DNA-binding domain	4.5e-11	42.4	DCAR_013566	100	2.2e-49
MSTRG.12641.3	LOC108216004	transcription factor bHLH130	bHLH	PF00010	Helix-loop-helix DNA-binding domain	1.8e-10	40.5	DCAR_013566	100	1.4e-75
MSTRG.13284.1	LOC108216411	transcription factor bHLH94-like	bHLH	PF00010	Helix-loop-helix DNA-binding domain	9.7e-12	44.5	DCAR_012875	98	1e-136
MSTRG.13284.2	LOC108216411	transcription factor bHLH94-like	bHLH	PF00010	Helix-loop-helix DNA-binding domain	9.7e-12	44.5	DCAR_012875	97.6	3.8e-136
MSTRG.16024.1	LOC108224041	transcription factor ILR3-like	bHLH	PF00010	Helix-loop-helix DNA-binding domain	6.9e-07	29	DCAR_019207	95	4.8e-78
MSTRG.16024.2	LOC108224041	transcription factor ILR3-like	bHLH	PF00010	Helix-loop-helix DNA-binding domain	6.9e-07	29	DCAR_019207	95	4.8e-78
MSTRG.16024.3	LOC108224041	transcription factor ILR3-like	bHLH	PF00010	Helix-loop-helix DNA-binding domain	6.9e-07	29	DCAR_019207	95	4.8e-78
MSTRG.16024.5	LOC108224041	transcription factor ILR3-like	bHLH	PF00010	Helix-loop-helix DNA-binding domain	6.9e-07	29	DCAR_019207	95	4.8e-78
MSTRG.16238.1	LOC108223657	probable E3 ubiquitin-protein ligase RHG1A, transcript variant X2	bHLH	PF00010	Helix-loop-helix DNA-binding domain	8.7e-14	51.1	DCAR_019435	100	3.7e-136
MSTRG.16238.2	LOC108223657	probable E3 ubiquitin-protein ligase RHG1A, transcript variant X2	bHLH	PF00010	Helix-loop-helix DNA-binding domain	8.7e-14	51.1	DCAR_019435	100	3.7e-136
MSTRG.17458.2	LOC108225516	transcription factor bHLH94-like	bHLH	PF00010	Helix-loop-helix DNA-binding domain	2.9e-12	46.2	DCAR_022244	100	6.2e-163
MSTRG.1754.1	LOC108221494	transcription factor UNE12-like	bHLH	PF00010	Helix-loop-helix DNA-binding domain	7.8e-08	32	DCAR_002356	93.7	1.3e-145
MSTRG.17603.1	LOC108226066	transcription factor bHLH95	bHLH	PF00010	Helix-loop-helix DNA-binding domain	2.3e-10	40.1	DCAR_031998	41.7	1.7e-10
MSTRG.19340.1	LOC108227304	transcription factor bHLH74	bHLH	PF00010	Helix-loop-helix DNA-binding domain	1.3e-07	31.4	DCAR_020069	93.9	1e-223
MSTRG.19340.3	LOC108227304	transcription factor bHLH74	bHLH	PF00010	Helix-loop-helix DNA-binding domain	1.3e-07	31.4	DCAR_020069	93.9	1e-223
MSTRG.19378.1	LOC108224750	transcription factor bHLH93-like	bHLH	PF00010	Helix-loop-helix DNA-binding domain	3.4e-09	36.4	DCAR_019332	58	1.6e-100
MSTRG.20345.1	LOC108193958	transcription factor bHLH104-like	bHLH	PF00010	Helix-loop-helix DNA-binding domain	9.1e-08	31.8	DCAR_010015	41.4	4.7e-33
MSTRG.21223.1	LOC108193499	transcription factor bHLH13-like	bHLH	PF00010	Helix-loop-helix DNA-binding domain	4.1e-11	42.5	DCAR_025258	100	0
MSTRG.21394.1	LOC108196405	transcription factor BIM3-like	bHLH	PF00010	Helix-loop-helix DNA-binding domain	4.9e-15	55.1	DCAR_026689	40.3	2.1e-46
MSTRG.21562.1	LOC108193422	transcription factor ICE1-like	bHLH	PF00010	Helix-loop-helix DNA-binding domain	2.2e-09	37	DCAR_025656	94.7	1.3e-276
MSTRG.21562.3	LOC108193422	transcription factor ICE1-like	bHLH	PF00010	Helix-loop-helix DNA-binding domain	2.2e-09	37	DCAR_025656	94.7	1.4e-276
MSTRG.23559.2	LOC108197221	transcription factor UNE12-like	bHLH	PF00010	Helix-loop-helix DNA-binding domain	3e-07	30.2	DCAR_027267	98.2	1.3e-150
MSTRG.24052.1	LOC108197109	transcription factor bHLH62-like	bHLH	PF00010	Helix-loop-helix DNA-binding domain	1.6e-06	27.8	DCAR_026671	100	3.6e-201
MSTRG.24052.3	LOC108197109	transcription factor bHLH62-like	bHLH	PF00010	Helix-loop-helix DNA-binding domain	2e-06	27.5	DCAR_026671	86.7	2e-190
MSTRG.24634.1	LOC108202420	transcription factor PIF3, transcript variant X2	bHLH	PF00010	Helix-loop-helix DNA-binding domain	6.1e-14	51.6	DCAR_029297	100	0
MSTRG.24634.3	LOC108202420	transcription factor PIF3, transcript variant X2	bHLH	PF00010	Helix-loop-helix DNA-binding domain	6.1e-14	51.6	DCAR_029297	100	0
MSTRG.24634.4	LOC108202420	transcription factor PIF3, transcript variant X2	bHLH	PF00010	Helix-loop-helix DNA-binding domain	6e-14	51.6	DCAR_029297	100	0
MSTRG.4465.1	LOC108209444	transcription factor bHLH128-like	bHLH	PF00010	Helix-loop-helix DNA-binding domain	9.2e-09	35	DCAR_005536	100	3.8e-104
MSTRG.4465.2	LOC108209444	transcription factor bHLH128-like	bHLH	PF00010	Helix-loop-helix DNA-binding domain	1.7e-06	27.8	DCAR_005536	95.9	3.7e-102
MSTRG.5318.1	LOC108206093	transcription factor MYC2-like	bHLH	PF00010	Helix-loop-helix DNA-binding domain	1e-09	38.1	DCAR_006548	96.6	6.5e-281
MSTRG.5911.3	LOC108206080	transcription factor bHLH76-like, transcript variant X1	bHLH	PF00010	Helix-loop-helix DNA-binding domain	8.8e-07	28.7	DCAR_007211	94.8	1.1e-267
MSTRG.6804.1	LOC108209477	transcription factor MYC3-like	bHLH	PF00010	Helix-loop-helix DNA-binding domain	8.2e-09	35.2	DCAR_008270	100	0
MSTRG.7935.1	LOC108211301	transcription factor bHLH93-like	bHLH	PF00010	Helix-loop-helix DNA-binding domain	1.2e-09	37.8	DCAR_009550	100	2.5e-138
MSTRG.8468.1	LOC108215246	transcription factor BIM1	bHLH	PF00010	Helix-loop-helix DNA-binding domain	1.2e-15	57	DCAR_010178	99.8	0
MSTRG.11867.1	LOC108215730	transcription factor VIP1-like	bZIP	PF00170	bZIP transcription factor	1.2e-08	34.7	DCAR_014428	100	4.6e-171
MSTRG.12005.1	LOC108217776	transcription factor TGA1-like	bZIP	PF00170	bZIP transcription factor	1.7e-08	34.3	DCAR_014251	91	3.4e-183
MSTRG.12005.2	LOC108217776	transcription factor TGA1-like	bZIP	PF00170	bZIP transcription factor	1.7e-08	34.3	DCAR_014251	91	3.4e-183
MSTRG.12005.3	LOC108217776	transcription factor TGA1-like	bZIP	PF00170	bZIP transcription factor	3.9e-09	36.4	DCAR_014251	98.6	4.3e-120
MSTRG.12807.1	LOC108218136	protein ABSCISIC ACID-INSENSITIVE 5-like	bZIP	PF00170	bZIP transcription factor	8.9e-11	41.6	DCAR_013381	98.1	4.2e-228
MSTRG.12807.2	LOC108218136	protein ABSCISIC ACID-INSENSITIVE 5-like	bZIP	PF00170	bZIP transcription factor	8.2e-11	41.7	DCAR_013381	98.1	5.2e-228
MSTRG.12807.4	LOC108218136	protein ABSCISIC ACID-INSENSITIVE 5-like	bZIP	PF00170	bZIP transcription factor	8.2e-11	41.7	DCAR_013381	98.1	5.2e-228
MSTRG.12807.5	LOC108218136	protein ABSCISIC ACID-INSENSITIVE 5-like	bZIP	PF00170	bZIP transcription factor	8.2e-11	41.7	DCAR_013381	98.1	5.2e-228
MSTRG.13125.1	LOC108219525	basic leucine zipper 61-like	bZIP	PF00170	bZIP transcription factor	3.6e-08	33.3	DCAR_021277	62	2.1e-91
MSTRG.13125.3	LOC108219525	basic leucine zipper 61-like	bZIP	PF00170	bZIP transcription factor	3.1e-08	33.5	DCAR_021277	62	2.1e-91
MSTRG.14708.1	LOC108223602	pyrophosphate--fructose 6-phosphate 1-phosphotransferase subunit alpha	bZIP	PF00170	bZIP transcription factor	2e-07	30.9	DCAR_017622	100	1.4e-158
MSTRG.16054.4	LOC108223327	ABSCISIC ACID-INSENSITIVE 5-like protein 7, transcript variant X2	bZIP	PF00170	bZIP transcription factor	1.6e-10	40.8	DCAR_022020	60.5	1e-125
MSTRG.16054.5	LOC108223327	ABSCISIC ACID-INSENSITIVE 5-like protein 7, transcript variant X2	bZIP	PF00170	bZIP transcription factor	1.6e-10	40.8	DCAR_022020	60.5	1e-125
MSTRG.16254.1	LOC108223404	ABSCISIC ACID-INSENSITIVE 5-like protein 5, transcript variant X1	bZIP	PF00170	bZIP transcription factor	9.8e-13	47.9	DCAR_019449	100	2.2e-118
MSTRG.16254.4	LOC108223404	ABSCISIC ACID-INSENSITIVE 5-like protein 5, transcript variant X1	bZIP	PF00170	bZIP transcription factor	8.7e-13	48	DCAR_019449	100	2.1e-118
MSTRG.16858.2	LOC108226461	bZIP transcription factor 27-like	bZIP	PF00170	bZIP transcription factor	5.7e-12	45.4	DCAR_022938	100	7.8e-33
MSTRG.17595.4	LOC108225746	ABSCISIC ACID-INSENSITIVE 5-like protein 7, transcript variant X3	bZIP	PF00170	bZIP transcription factor	8.1e-12	44.9	DCAR_022020	100	2.9e-220
MSTRG.17771.2	LOC108224499	G-box-binding factor 4-like	bZIP	PF00170	bZIP transcription factor	2.3e-13	49.9	DCAR_021825	100	1.2e-96
MSTRG.17771.3	LOC108224499	G-box-binding factor 4-like	bZIP	PF00170	bZIP transcription factor	5.6e-14	51.9	DCAR_021825	100	1.5e-96
MSTRG.18710.6	LOC108225291	uncharacterized LOC108225291, transcript variant X4	bZIP	PF00170	bZIP transcription factor	7.9e-06	25.8	DCAR_009151	49.4	1.3e-21
MSTRG.18716.1	LOC108225385	protein ABSCISIC ACID-INSENSITIVE 5-like, transcript variant X3	bZIP	PF00170	bZIP transcription factor	1.2e-12	47.6	DCAR_020756	100	1e-131
MSTRG.18716.2	LOC108225385	protein ABSCISIC ACID-INSENSITIVE 5-like, transcript variant X3	bZIP	PF00170	bZIP transcription factor	1.7e-12	47.1	DCAR_020756	100	2.4e-225
MSTRG.19567.1	LOC108226623	transcription factor TGA2-like, transcript variant X4	bZIP	PF00170	bZIP transcription factor	7.6e-09	35.4	DCAR_019835	99.2	1.2e-271
MSTRG.19567.2	LOC108226623	transcription factor TGA2-like, transcript variant X4	bZIP	PF00170	bZIP transcription factor	7.6e-09	35.4	DCAR_019835	99.4	1.3e-273
MSTRG.19567.3	LOC108226623	transcription factor TGA2-like, transcript variant X4	bZIP	PF00170	bZIP transcription factor	7.5e-09	35.4	DCAR_019835	98.8	1e-270
MSTRG.20022.1	LOC108196625	transcription factor HBP-1b(c38)-like, transcript variant X2	bZIP	PF00170	bZIP transcription factor	9.8e-08	31.9	DCAR_002099	88.5	6.6e-41
MSTRG.2234.1	LOC108205500	bZIP transcription factor 53-like	bZIP	PF00170	bZIP transcription factor	1.5e-11	44.1	DCAR_002897	100	1.6e-75
MSTRG.2234.2	LOC108205500	bZIP transcription factor 53-like	bZIP	PF00170	bZIP transcription factor	1.5e-11	44.1	DCAR_002897	100	1.6e-75
MSTRG.2234.3	LOC108205500	bZIP transcription factor 53-like	bZIP	PF00170	bZIP transcription factor	1.5e-11	44.1	DCAR_002897	100	1.6e-75
MSTRG.2417.1	LOC108204232	transcription factor HY5	bZIP	PF00170	bZIP transcription factor	1.7e-14	53.5	DCAR_003095	97.9	3.8e-67
MSTRG.2484.2	LOC108205603	basic leucine zipper 23-like	bZIP	PF00170	bZIP transcription factor	5.8e-07	29.4	DCAR_003169	100	2.4e-152
MSTRG.2484.3	LOC108205603	basic leucine zipper 23-like	bZIP	PF00170	bZIP transcription factor	5.8e-07	29.4	DCAR_003169	100	2.4e-152
MSTRG.2484.4	LOC108205603	basic leucine zipper 23-like	bZIP	PF00170	bZIP transcription factor	5.6e-07	29.4	DCAR_003169	100	1.8e-152
MSTRG.25210.1	LOC108203069	transcription factor HBP-1b(c38)-like, transcript variant X2	bZIP	PF00170	bZIP transcription factor	3.1e-08	33.4	DCAR_029986	100	4.1e-175
MSTRG.25210.2	LOC108203069	transcription factor HBP-1b(c38)-like, transcript variant X2	bZIP	PF00170	bZIP transcription factor	3.1e-08	33.4	DCAR_029986	100	4.1e-175
MSTRG.25293.3	LOC108202623	transcription factor HBP-1b(c38)-like, transcript variant X1	bZIP	PF00170	bZIP transcription factor	1.6e-07	31.2	DCAR_030075	100	7.2e-58
MSTRG.25603.1	LOC108200312	probable bifunctional TENA-E protein	bZIP	PF00170	bZIP transcription factor	5.1e-08	32.8	DCAR_030478	51.7	8.2e-29
MSTRG.25604.1	LOC108200313	bZIP transcription factor 53-like	bZIP	PF00170	bZIP transcription factor	4.9e-07	29.6	DCAR_030478	100	1.2e-75
MSTRG.302.2	LOC108199136	basic leucine zipper 9-like	bZIP	PF00170	bZIP transcription factor	2.7e-14	52.9	DCAR_000690	100	2.8e-148
MSTRG.302.3	LOC108199136	basic leucine zipper 9-like	bZIP	PF00170	bZIP transcription factor	3.7e-14	52.4	DCAR_000690	100	2.8e-148
MSTRG.3180.1	LOC108204336	protein ABSCISIC ACID-INSENSITIVE 5-like, transcript variant X3	bZIP	PF00170	bZIP transcription factor	6.5e-13	48.4	DCAR_003998	100	9.6e-216
MSTRG.3180.2	LOC108204336	protein ABSCISIC ACID-INSENSITIVE 5-like, transcript variant X3	bZIP	PF00170	bZIP transcription factor	6.5e-13	48.4	DCAR_003998	100	9.6e-216
MSTRG.5693.1	LOC108209539	common plant regulatory factor 1	bZIP	PF00170	bZIP transcription factor	1.5e-19	69.7	DCAR_006961	100	6.9e-203
MSTRG.5693.2	LOC108209539	common plant regulatory factor 1	bZIP	PF00170	bZIP transcription factor	1.9e-19	69.4	DCAR_006961	100	2.9e-226
MSTRG.6417.2	LOC108208503	ABSCISIC ACID-INSENSITIVE 5-like protein 5, transcript variant X2	bZIP	PF00170	bZIP transcription factor	1.5e-07	31.3	DCAR_007751	96.6	4.1e-168
MSTRG.6417.3	LOC108208503	ABSCISIC ACID-INSENSITIVE 5-like protein 5, transcript variant X2	bZIP	PF00170	bZIP transcription factor	1.1e-07	31.7	DCAR_007751	96.6	4.8e-168
MSTRG.6761.1	LOC108209394	bZIP transcription factor 16-like	bZIP	PF00170	bZIP transcription factor	1.8e-18	66.2	DCAR_008218	97.9	2.7e-147
MSTRG.6761.2	LOC108209394	bZIP transcription factor 16-like	bZIP	PF00170	bZIP transcription factor	2.4e-18	65.9	DCAR_008218	97.7	9e-206
MSTRG.6761.4	LOC108209394	bZIP transcription factor 16-like	bZIP	PF00170	bZIP transcription factor	2.4e-18	65.9	DCAR_008218	97.7	9e-206
MSTRG.6761.5	LOC108209394	bZIP transcription factor 16-like	bZIP	PF00170	bZIP transcription factor	2.4e-18	65.9	DCAR_008218	97.4	3.4e-205
MSTRG.6761.6	LOC108209394	bZIP transcription factor 16-like	bZIP	PF00170	bZIP transcription factor	2.5e-18	65.8	DCAR_008218	100	1.4e-214
MSTRG.6761.7	LOC108209394	bZIP transcription factor 16-like	bZIP	PF00170	bZIP transcription factor	1.8e-18	66.3	DCAR_008218	97.5	4e-164
MSTRG.7539.1	LOC108210549	ABSCISIC ACID-INSENSITIVE 5-like protein 2	bZIP	PF00170	bZIP transcription factor	3.1e-14	52.7	DCAR_009107	100	2.8e-161
MSTRG.7539.2	LOC108210549	ABSCISIC ACID-INSENSITIVE 5-like protein 2	bZIP	PF00170	bZIP transcription factor	2.1e-13	50	DCAR_009107	100	4.4e-161
MSTRG.757.1	LOC108208259	abscisic acid 8'-hydroxylase 3-like	bZIP	PF00170	bZIP transcription factor	6.3e-09	35.7	DCAR_001125	99.6	1.5e-152
MSTRG.757.3	LOC108208259	abscisic acid 8'-hydroxylase 3-like	bZIP	PF00170	bZIP transcription factor	4.6e-08	32.9	DCAR_001125	100	2.1e-154
MSTRG.757.4	LOC108208259	abscisic acid 8'-hydroxylase 3-like	bZIP	PF00170	bZIP transcription factor	5.3e-09	35.9	DCAR_001125	99.6	1.5e-152
MSTRG.757.5	LOC108208259	abscisic acid 8'-hydroxylase 3-like	bZIP	PF00170	bZIP transcription factor	5.6e-09	35.8	DCAR_001125	99.6	1.5e-152
MSTRG.7573.1	LOC108212094	uncharacterized LOC108212094	bZIP	PF00170	bZIP transcription factor	7.2e-06	25.9	DCAR_009151	96.5	4.2e-257
MSTRG.7573.2	LOC108212094	uncharacterized LOC108212094	bZIP	PF00170	bZIP transcription factor	7.1e-06	25.9	DCAR_009151	96.9	7.5e-259
MSTRG.7573.3	LOC108212094	uncharacterized LOC108212094	bZIP	PF00170	bZIP transcription factor	7.1e-06	25.9	DCAR_009151	96.9	7.5e-259
MSTRG.8191.1	LOC108214880	UDP-glycosyltransferase 74E2-like, transcript variant X2	bZIP	PF00170	bZIP transcription factor	1.6e-08	34.4	DCAR_009857	100	2e-137
MSTRG.8387.2	LOC108210779	transcription factor VIP1-like	bZIP	PF00170	bZIP transcription factor	2e-09	37.3	DCAR_010092	100	9.3e-48
MSTRG.14420.2	LOC108223837	protein indeterminate-domain 2-like	C2H2	PF00096	Zinc finger, C2H2 type	2.4e-07	30.7	DCAR_017243	100	2e-252
MSTRG.14420.4	LOC108223837	protein indeterminate-domain 2-like	C2H2	PF00096	Zinc finger, C2H2 type	4.1e-07	30	DCAR_017243	100	7.6e-272
MSTRG.19789.2	LOC108193311	protein indeterminate-domain 9-like	C2H2	PF00096	Zinc finger, C2H2 type	8e-08	32.2	DCAR_002635	51.9	3.7e-118
MSTRG.2004.1	LOC108210269	protein indeterminate-domain 5, chloroplastic-like	C2H2	PF00096	Zinc finger, C2H2 type	2e-06	27.8	DCAR_002635	96.1	2.1e-22
MSTRG.2005.1	LOC108200482	protein indeterminate-domain 4, chloroplastic-like	C2H2	PF00096	Zinc finger, C2H2 type	3.5e-08	33.3	DCAR_017243	41.2	1.4e-70
MSTRG.20067.2	LOC108194552	lysine-specific demethylase JMJ705-like	C2H2	PF00096	Zinc finger, C2H2 type	3.5e-07	30.2	DCAR_032078	96.2	3.8e-146
MSTRG.21304.2	LOC108193211	uncharacterized zinc finger protein At4g06634	C2H2	PF00096	Zinc finger, C2H2 type	3.6e-06	27	DCAR_025351	100	2.3e-115
MSTRG.21304.3	LOC108193211	uncharacterized zinc finger protein At4g06634	C2H2	PF00096	Zinc finger, C2H2 type	3.6e-06	27	DCAR_025351	100	4e-88
MSTRG.21304.4	LOC108193211	uncharacterized zinc finger protein At4g06634	C2H2	PF00096	Zinc finger, C2H2 type	3.6e-06	27	DCAR_025351	100	2.3e-115
MSTRG.23898.2	LOC108197113	protein indeterminate-domain 4, chloroplastic-like	C2H2	PF00096	Zinc finger, C2H2 type	3.9e-06	26.9	DCAR_002635	52.4	2.4e-122
MSTRG.4547.1	LOC108207367	protein indeterminate-domain 9-like	C2H2	PF00096	Zinc finger, C2H2 type	2.5e-07	30.7	DCAR_017243	55.8	3.3e-70
MSTRG.7501.1	LOC108210449	uncharacterized LOC108210449	C2H2	PF00096	Zinc finger, C2H2 type	7.2e-08	32.4	DCAR_009058	94.6	3.7e-18
MSTRG.1120.1	LOC108200942	zinc finger CCCH domain-containing protein 5	C3H	PF00642	Zinc finger C-x8-C-x5-C-x3-H type (and similar)	2.8e-07	30.1	DCAR_020780	57.1	4.3e-13
MSTRG.14112.2	LOC108219810	zinc finger CCCH domain-containing protein 37-like	C3H	PF00642	Zinc finger C-x8-C-x5-C-x3-H type (and similar)	3.4e-37	125.5	DCAR_019902	70.5	2.4e-44
MSTRG.14112.3	LOC108219810	zinc finger CCCH domain-containing protein 37-like	C3H	PF00642	Zinc finger C-x8-C-x5-C-x3-H type (and similar)	2.9e-20	71.5	DCAR_019902	70.3	3.3e-77
MSTRG.1429.1	LOC108202687	zinc finger CCCH domain-containing protein 14-like	C3H	PF00642	Zinc finger C-x8-C-x5-C-x3-H type (and similar)	2.5e-16	59	DCAR_002027	100	2.2e-135
MSTRG.14863.1	LOC108221530	zinc finger CCCH domain-containing protein 39-like	C3H	PF00642	Zinc finger C-x8-C-x5-C-x3-H type (and similar)	1.7e-21	75.4	DCAR_017831	100	3.4e-103
MSTRG.19510.1	LOC108227735	zinc finger CCCH domain-containing protein 37-like	C3H	PF00642	Zinc finger C-x8-C-x5-C-x3-H type (and similar)	3.9e-45	150.8	DCAR_019902	99.4	2.8e-193
MSTRG.20068.1	LOC108194553	-	C3H	PF00642	Zinc finger C-x8-C-x5-C-x3-H type (and similar)	1.4e-09	37.5	DCAR_031600	54.1	1.1e-08
MSTRG.20068.2	LOC108194553	-	C3H	PF00642	Zinc finger C-x8-C-x5-C-x3-H type (and similar)	3.2e-10	39.5	DCAR_031600	54.1	1.1e-08
MSTRG.20068.3	LOC108194553	-	C3H	PF00642	Zinc finger C-x8-C-x5-C-x3-H type (and similar)	1.3e-07	31.2	DCAR_027091	29.2	4.7e-09
MSTRG.20068.4	LOC108194553	-	C3H	PF00642	Zinc finger C-x8-C-x5-C-x3-H type (and similar)	1.3e-07	31.2	DCAR_027091	30.8	2.5e-09
MSTRG.20068.5	LOC108194553	-	C3H	PF00642	Zinc finger C-x8-C-x5-C-x3-H type (and similar)	1.5e-09	37.4	DCAR_031600	54.1	1.1e-08
MSTRG.20068.6	LOC108194553	-	C3H	PF00642	Zinc finger C-x8-C-x5-C-x3-H type (and similar)	1.7e-09	37.2	DCAR_031600	54.1	1.1e-08
MSTRG.20600.2	LOC108196068	zinc finger CCCH domain-containing protein 32	C3H	PF00642	Zinc finger C-x8-C-x5-C-x3-H type (and similar)	1.4e-16	59.7	DCAR_024556	100	2.2e-133
MSTRG.22023.1	LOC108195045	zinc finger CCCH domain-containing protein 67-like	C3H	PF00642	Zinc finger C-x8-C-x5-C-x3-H type (and similar)	1.5e-09	37.4	DCAR_027091	34.8	2e-07
MSTRG.23712.1	LOC108199662	zinc finger CCCH domain-containing protein 34-like, transcript variant X3	C3H	PF00642	Zinc finger C-x8-C-x5-C-x3-H type (and similar)	1.7e-45	152	DCAR_027092	96.9	1.7e-264
MSTRG.23712.2	LOC108199835	zinc finger CCCH domain-containing protein 34-like, transcript variant X1	C3H	PF00642	Zinc finger C-x8-C-x5-C-x3-H type (and similar)	9.7e-45	149.6	DCAR_027092	99	1.3e-286
MSTRG.23712.3	LOC108199662	zinc finger CCCH domain-containing protein 34-like, transcript variant X3	C3H	PF00642	Zinc finger C-x8-C-x5-C-x3-H type (and similar)	3.5e-43	144.6	DCAR_027092	96.9	4.8e-281
MSTRG.23712.6	LOC108199662	zinc finger CCCH domain-containing protein 34-like, transcript variant X3	C3H	PF00642	Zinc finger C-x8-C-x5-C-x3-H type (and similar)	5.4e-25	86.6	DCAR_027091	100	1.1e-194
MSTRG.23712.7	LOC108199662	zinc finger CCCH domain-containing protein 34-like, transcript variant X3	C3H	PF00642	Zinc finger C-x8-C-x5-C-x3-H type (and similar)	1.6e-45	152.1	DCAR_027092	98.9	3.2e-263
MSTRG.23712.8	LOC108199835	zinc finger CCCH domain-containing protein 34-like, transcript variant X1	C3H	PF00642	Zinc finger C-x8-C-x5-C-x3-H type (and similar)	1e-44	149.5	DCAR_027092	100	2.5e-290
MSTRG.23712.9	LOC108199835	zinc finger CCCH domain-containing protein 34-like, transcript variant X1	C3H	PF00642	Zinc finger C-x8-C-x5-C-x3-H type (and similar)	9.8e-45	149.5	DCAR_027092	99.2	3.4e-287
MSTRG.23713.1	LOC108199662	zinc finger CCCH domain-containing protein 34-like, transcript variant X3	C3H	PF00642	Zinc finger C-x8-C-x5-C-x3-H type (and similar)	1.4e-08	34.3	DCAR_027091	100	7.2e-44
MSTRG.2513.2	LOC108205250	zinc finger CCCH domain-containing protein 69-like	C3H	PF00642	Zinc finger C-x8-C-x5-C-x3-H type (and similar)	2.3e-12	46.3	DCAR_003208	100	1.5e-218
MSTRG.3911.2	LOC108228156	zinc finger CCCH domain-containing protein 1-like	C3H	PF00642	Zinc finger C-x8-C-x5-C-x3-H type (and similar)	4.5e-10	39.1	DCAR_004784	100	4.5e-166
MSTRG.8985.1	LOC108214341	zinc finger CCCH domain-containing protein 38-like, transcript variant X2	C3H	PF00642	Zinc finger C-x8-C-x5-C-x3-H type (and similar)	2.1e-07	30.5	DCAR_010881	100	0
MSTRG.8985.4	LOC108214341	zinc finger CCCH domain-containing protein 38-like, transcript variant X2	C3H	PF00642	Zinc finger C-x8-C-x5-C-x3-H type (and similar)	2.1e-07	30.5	DCAR_010881	100	0
MSTRG.8985.5	LOC108214341	zinc finger CCCH domain-containing protein 38-like, transcript variant X2	C3H	PF00642	Zinc finger C-x8-C-x5-C-x3-H type (and similar)	2.1e-07	30.5	DCAR_010881	100	0
MSTRG.8985.6	LOC108214341	zinc finger CCCH domain-containing protein 38-like, transcript variant X2	C3H	PF00642	Zinc finger C-x8-C-x5-C-x3-H type (and similar)	2.1e-07	30.5	DCAR_010881	100	0
MSTRG.8985.7	LOC108214341	zinc finger CCCH domain-containing protein 38-like, transcript variant X2	C3H	PF00642	Zinc finger C-x8-C-x5-C-x3-H type (and similar)	2.1e-07	30.5	DCAR_010881	100	0
MSTRG.9874.1	LOC108214186	zinc finger CCCH domain-containing protein 64, transcript variant X2	C3H	PF00642	Zinc finger C-x8-C-x5-C-x3-H type (and similar)	7e-07	28.9
MSTRG.9874.2	LOC108214186	zinc finger CCCH domain-containing protein 64, transcript variant X2	C3H	PF00642	Zinc finger C-x8-C-x5-C-x3-H type (and similar)	7e-07	28.9
MSTRG.9874.3	LOC108214185	receptor-like serine/threonine-protein kinase ALE2	C3H	PF00642	Zinc finger C-x8-C-x5-C-x3-H type (and similar)	7e-07	28.9	DCAR_023844	45.3	1.4e-41
MSTRG.9874.4	LOC108214185	receptor-like serine/threonine-protein kinase ALE2	C3H	PF00642	Zinc finger C-x8-C-x5-C-x3-H type (and similar)	7e-07	28.9	DCAR_023844	45.3	8.7e-42
MSTRG.23773.1	LOC108199552	calmodulin-binding transcription activator 6-like	CAMTA	PF03859	CG-1 domain	1.4e-45	153.7	DCAR_027015	99	0
MSTRG.13409.1	LOC108215719	zinc finger protein CONSTANS-LIKE 10-like, transcript variant X2	CO-like	PF00643	B-box zinc finger	9.9e-08	31.9	DCAR_012741	100	6.3e-226
MSTRG.13409.1	LOC108215719	zinc finger protein CONSTANS-LIKE 10-like, transcript variant X2	CO-like	PF06203	CCT motif	2.7e-16	59.2	DCAR_012741	100	6.3e-226
MSTRG.13409.3	LOC108215719	zinc finger protein CONSTANS-LIKE 10-like, transcript variant X2	CO-like	PF00643	B-box zinc finger	9.9e-08	31.9	DCAR_012741	100	6.3e-226
MSTRG.13409.3	LOC108215719	zinc finger protein CONSTANS-LIKE 10-like, transcript variant X2	CO-like	PF06203	CCT motif	2.7e-16	59.2	DCAR_012741	100	6.3e-226
MSTRG.13409.4	LOC108215719	zinc finger protein CONSTANS-LIKE 10-like, transcript variant X2	CO-like	PF00643	B-box zinc finger	1.3e-07	31.5	DCAR_012741	100	6.3e-226
MSTRG.13409.4	LOC108215719	zinc finger protein CONSTANS-LIKE 10-like, transcript variant X2	CO-like	PF06203	CCT motif	2.7e-16	59.2	DCAR_012741	100	6.3e-226
MSTRG.16455.2	LOC108223951	zinc finger protein CONSTANS-LIKE 10-like	CO-like	PF00643	B-box zinc finger	3.8e-08	33.2	DCAR_021082	89.7	1e-93
MSTRG.16455.2	LOC108223951	zinc finger protein CONSTANS-LIKE 10-like	CO-like	PF06203	CCT motif	4.4e-16	58.5	DCAR_021082	89.7	1e-93
MSTRG.18432.1	LOC108193056	zinc finger protein CONSTANS-LIKE 10-like, transcript variant X4	CO-like	PF00643	B-box zinc finger	9.3e-07	28.8	DCAR_021082	100	2.1e-229
MSTRG.18432.1	LOC108193056	zinc finger protein CONSTANS-LIKE 10-like, transcript variant X4	CO-like	PF06203	CCT motif	1.2e-15	57.1	DCAR_021082	100	2.1e-229
MSTRG.18432.7	LOC108193056	zinc finger protein CONSTANS-LIKE 10-like, transcript variant X4	CO-like	PF00643	B-box zinc finger	8e-07	29	DCAR_021082	100	2.1e-229
MSTRG.18432.7	LOC108193056	zinc finger protein CONSTANS-LIKE 10-like, transcript variant X4	CO-like	PF06203	CCT motif	1.2e-15	57.1	DCAR_021082	100	2.1e-229
MSTRG.18432.8	LOC108193056	zinc finger protein CONSTANS-LIKE 10-like, transcript variant X4	CO-like	PF00643	B-box zinc finger	9.4e-07	28.8	DCAR_021082	100	2.1e-229
MSTRG.18432.8	LOC108193056	zinc finger protein CONSTANS-LIKE 10-like, transcript variant X4	CO-like	PF06203	CCT motif	1.2e-15	57.1	DCAR_021082	100	2.1e-229
MSTRG.16749.4	LOC108225040	protein tesmin/TSO1-like CXC 6, transcript variant X3	CPP	PF03638	Tesmin/TSO1-like CXC domain, cysteine-rich domain	3e-23	81.7	DCAR_023063	89	5.5e-119
MSTRG.16749.5	LOC108225040	protein tesmin/TSO1-like CXC 6, transcript variant X3	CPP	PF03638	Tesmin/TSO1-like CXC domain, cysteine-rich domain	1.8e-11	44	DCAR_023063	100	4.7e-83
MSTRG.16749.6	LOC108225040	protein tesmin/TSO1-like CXC 6, transcript variant X3	CPP	PF03638	Tesmin/TSO1-like CXC domain, cysteine-rich domain	3e-17	62.5	DCAR_023063	100	4.7e-83
MSTRG.12420.3	LOC108219159	B-box zinc finger protein 22-like	DBB	PF00643	B-box zinc finger	1.3e-12	47.6	DCAR_017589	73.6	2.3e-84
MSTRG.13409.1	LOC108215719	zinc finger protein CONSTANS-LIKE 10-like, transcript variant X2	DBB	PF00643	B-box zinc finger	9.9e-08	31.9	DCAR_012741	100	6.3e-226
MSTRG.13409.3	LOC108215719	zinc finger protein CONSTANS-LIKE 10-like, transcript variant X2	DBB	PF00643	B-box zinc finger	9.9e-08	31.9	DCAR_012741	100	6.3e-226
MSTRG.13409.4	LOC108215719	zinc finger protein CONSTANS-LIKE 10-like, transcript variant X2	DBB	PF00643	B-box zinc finger	1.3e-07	31.5	DCAR_012741	100	6.3e-226
MSTRG.16422.2	LOC108222326	uncharacterized LOC108222326	DBB	PF00643	B-box zinc finger	1e-11	44.7	DCAR_017589	43.3	1.8e-42
MSTRG.16422.3	LOC108222326	uncharacterized LOC108222326	DBB	PF00643	B-box zinc finger	7.4e-10	38.7	DCAR_017589	41.4	3.1e-40
MSTRG.16455.2	LOC108223951	zinc finger protein CONSTANS-LIKE 10-like	DBB	PF00643	B-box zinc finger	3.8e-08	33.2	DCAR_021082	89.7	1e-93
MSTRG.16455.3	LOC108223951	zinc finger protein CONSTANS-LIKE 10-like	DBB	PF00643	B-box zinc finger	3.3e-08	33.4	DCAR_021082	84.9	6.7e-23
MSTRG.16455.4	LOC108223951	zinc finger protein CONSTANS-LIKE 10-like	DBB	PF00643	B-box zinc finger	9.6e-08	31.9	DCAR_021082	77.7	3e-76
MSTRG.18432.1	LOC108193056	zinc finger protein CONSTANS-LIKE 10-like, transcript variant X4	DBB	PF00643	B-box zinc finger	9.3e-07	28.8	DCAR_021082	100	2.1e-229
MSTRG.18432.7	LOC108193056	zinc finger protein CONSTANS-LIKE 10-like, transcript variant X4	DBB	PF00643	B-box zinc finger	8e-07	29	DCAR_021082	100	2.1e-229
MSTRG.18432.8	LOC108193056	zinc finger protein CONSTANS-LIKE 10-like, transcript variant X4	DBB	PF00643	B-box zinc finger	9.4e-07	28.8	DCAR_021082	100	2.1e-229
MSTRG.19090.1	LOC108224446	protein yippee-like At4g27745	Dof	PF02701	Dof domain, zinc finger	1.2e-33	114.9	DCAR_020343	100	6.9e-94
MSTRG.19090.3	LOC108224446	protein yippee-like At4g27745	Dof	PF02701	Dof domain, zinc finger	1.3e-33	114.7	DCAR_020343	100	6.9e-94
MSTRG.23241.2	LOC108197856	dof zinc finger protein DOF3.6-like, transcript variant X3	Dof	PF02701	Dof domain, zinc finger	6.8e-33	112.5	DCAR_027634	100	3.6e-181
MSTRG.13802.1	LOC108222041	E2F transcription factor-like E2FE, transcript variant X2	E2F/DP	PF02319	E2F/DP family winged-helix DNA-binding domain	4.7e-44	148.1	DCAR_016509	99.4	5.4e-190
MSTRG.4985.4	LOC108206188	transcription factor E2FB-like, transcript variant X2	E2F/DP	PF02319	E2F/DP family winged-helix DNA-binding domain	6.1e-24	83.7	DCAR_006178	100	1.5e-216
MSTRG.5387.1	LOC108208833	ETHYLENE INSENSITIVE 3-like 1 protein	EIL	PF04873	Ethylene insensitive 3	4.4e-130	432.3
MSTRG.5387.2	LOC108208833	ETHYLENE INSENSITIVE 3-like 1 protein	EIL	PF04873	Ethylene insensitive 3	4.4e-130	432.3
MSTRG.5387.3	LOC108208833	ETHYLENE INSENSITIVE 3-like 1 protein	EIL	PF04873	Ethylene insensitive 3	4.4e-130	432.3
MSTRG.5387.4	LOC108208833	ETHYLENE INSENSITIVE 3-like 1 protein	EIL	PF04873	Ethylene insensitive 3	4.4e-130	432.3
MSTRG.10477.3	LOC108211141	ethylene-responsive transcription factor-like protein At4g13040	ERF	PF00847	AP2 domain	2.3e-06	27.6	DCAR_012671	100	3.2e-82
MSTRG.12387.5	LOC108217413	glucose-1-phosphate adenylyltransferase small subunit, chloroplastic/amyloplastic-like	ERF	PF00847	AP2 domain	9.6e-12	44.8	DCAR_013815	100	1.1e-208
MSTRG.13340.1	LOC108216065	AP2-like ethylene-responsive transcription factor AIL1	ERF	PF00847	AP2 domain	4.2e-10	39.6	DCAR_012824	94.5	4e-127
MSTRG.13419.1	LOC108215806	ethylene-responsive transcription factor ERF060-like	ERF	PF00847	AP2 domain	4.2e-14	52.4	DCAR_012730	100	5.6e-154
MSTRG.13926.1	LOC108220062	ethylene-responsive transcription factor 3-like	ERF	PF00847	AP2 domain	1.6e-12	47.3	DCAR_016651	100	9.2e-120
MSTRG.16152.2	LOC108220724	AP2-like ethylene-responsive transcription factor ANT	ERF	PF00847	AP2 domain	6.4e-12	45.4	DCAR_019345	100	2.7e-162
MSTRG.16152.3	LOC108220724	AP2-like ethylene-responsive transcription factor ANT	ERF	PF00847	AP2 domain	6.4e-12	45.4	DCAR_019345	100	2.7e-162
MSTRG.19615.1	LOC108193202	ethylene-responsive transcription factor RAP2-3-like, transcript variant X1	ERF	PF00847	AP2 domain	2.3e-14	53.2	DCAR_023305	95	1.7e-155
MSTRG.19615.4	LOC108193202	ethylene-responsive transcription factor RAP2-3-like, transcript variant X1	ERF	PF00847	AP2 domain	2.1e-14	53.3	DCAR_023305	90.4	4e-146
MSTRG.21202.1	LOC108195348	ethylene-responsive transcription factor CRF4-like	ERF	PF00847	AP2 domain	2.4e-12	46.8	DCAR_025238	100	1.2e-167
MSTRG.22465.1	LOC108198700	dehydration-responsive element-binding protein 3-like	ERF	PF00847	AP2 domain	5.5e-13	48.8	DCAR_028674	100	1.1e-120
MSTRG.2406.4	LOC108201838	uncharacterized LOC108201838, transcript variant X5	ERF	PF00847	AP2 domain	7.1e-07	29.3	DCAR_003079	100	8.3e-74
MSTRG.2406.5	LOC108201838	uncharacterized LOC108201838, transcript variant X5	ERF	PF00847	AP2 domain	7.1e-07	29.3	DCAR_003079	100	8.3e-74
MSTRG.2406.6	LOC108201838	uncharacterized LOC108201838, transcript variant X5	ERF	PF00847	AP2 domain	7.1e-07	29.3	DCAR_003079	100	8.3e-74
MSTRG.2406.9	LOC108201838	uncharacterized LOC108201838, transcript variant X5	ERF	PF00847	AP2 domain	7.1e-07	29.3	DCAR_003079	100	8.3e-74
MSTRG.26318.4	LOC108192382	AP2-like ethylene-responsive transcription factor PLT2, transcript variant X2	ERF	PF00847	AP2 domain	5.2e-10	39.3	DCAR_031571	100	2.4e-186
MSTRG.3607.3	LOC108210752	dehydration-responsive element-binding protein 3-like	ERF	PF00847	AP2 domain	1.5e-12	47.4	DCAR_004471	100	2.3e-127
MSTRG.5939.1	LOC108209692	ethylene-responsive transcription factor ERF118-like, transcript variant X3	ERF	PF00847	AP2 domain	1.7e-14	53.7	DCAR_007241	100	2.4e-225
MSTRG.6315.3	LOC108206790	AP2-like ethylene-responsive transcription factor AIL1	ERF	PF00847	AP2 domain	8.3e-11	41.8	DCAR_007644	100	3e-138
MSTRG.6315.4	LOC108206790	AP2-like ethylene-responsive transcription factor AIL1	ERF	PF00847	AP2 domain	8.3e-11	41.8	DCAR_007644	100	1e-167
MSTRG.7173.1	LOC108213115	endoplasmic reticulum-Golgi intermediate compartment protein 3-like	ERF	PF00847	AP2 domain	2.3e-13	50.1	DCAR_008717	100	9.2e-137
MSTRG.7173.2	LOC108213115	endoplasmic reticulum-Golgi intermediate compartment protein 3-like	ERF	PF00847	AP2 domain	2.3e-13	50.1	DCAR_008717	100	9.2e-137
MSTRG.7173.3	LOC108213115	endoplasmic reticulum-Golgi intermediate compartment protein 3-like	ERF	PF00847	AP2 domain	2.3e-13	50.1	DCAR_008717	100	9.2e-137
MSTRG.7173.4	LOC108213115	endoplasmic reticulum-Golgi intermediate compartment protein 3-like	ERF	PF00847	AP2 domain	2.3e-13	50.1	DCAR_008717	100	9.2e-137
MSTRG.7173.5	LOC108213115	endoplasmic reticulum-Golgi intermediate compartment protein 3-like	ERF	PF00847	AP2 domain	2.3e-13	50.1	DCAR_008717	100	9.2e-137
MSTRG.7173.6	LOC108213115	endoplasmic reticulum-Golgi intermediate compartment protein 3-like	ERF	PF00847	AP2 domain	2.3e-13	50.1	DCAR_008717	100	9.2e-137
MSTRG.7173.8	LOC108213115	endoplasmic reticulum-Golgi intermediate compartment protein 3-like	ERF	PF00847	AP2 domain	2.3e-13	50.1	DCAR_008717	100	9.2e-137
MSTRG.9791.1	LOC108211550	dehydration-responsive element-binding protein 2A-like	ERF	PF00847	AP2 domain	1.4e-11	44.3	DCAR_011853	94.4	1.5e-199
MSTRG.1115.2	LOC108227045	protein FAR1-RELATED SEQUENCE 11	FAR1	PF03101	FAR1 DNA-binding domain	8.3e-18	64.8	DCAR_031927	25.6	4e-19
MSTRG.1115.3	LOC108227045	protein FAR1-RELATED SEQUENCE 11	FAR1	PF03101	FAR1 DNA-binding domain	8.3e-18	64.8	DCAR_031927	25.6	4e-19
MSTRG.11918.3	LOC108219232	protein FAR1-RELATED SEQUENCE 3, transcript variant X1	FAR1	PF03101	FAR1 DNA-binding domain	3.6e-09	37.1	DCAR_031927	33.5	3.2e-70
MSTRG.11918.4	LOC108219232	protein FAR1-RELATED SEQUENCE 3, transcript variant X1	FAR1	PF03101	FAR1 DNA-binding domain	4e-09	36.9	DCAR_031927	33.5	3.2e-70
MSTRG.12844.3	LOC108219546	protein FAR1-RELATED SEQUENCE 2, transcript variant X3	FAR1	PF03101	FAR1 DNA-binding domain	5.6e-21	74.9	DCAR_031927	30	9.5e-56
MSTRG.12844.4	LOC108219546	protein FAR1-RELATED SEQUENCE 2, transcript variant X3	FAR1	PF03101	FAR1 DNA-binding domain	5.1e-21	75.1	DCAR_031927	30	8.9e-56
MSTRG.12844.5	LOC108219546	protein FAR1-RELATED SEQUENCE 2, transcript variant X3	FAR1	PF03101	FAR1 DNA-binding domain	4.6e-21	75.2	DCAR_031927	30	8.2e-56
MSTRG.15223.2	LOC108223976	protein FAR1-RELATED SEQUENCE 11-like	FAR1	PF03101	FAR1 DNA-binding domain	4.8e-18	65.5
MSTRG.16915.2	LOC108225694	protein FAR1-RELATED SEQUENCE 5-like	FAR1	PF03101	FAR1 DNA-binding domain	8.7e-18	64.7	DCAR_031927	28.6	9.3e-45
MSTRG.16915.3	LOC108225694	protein FAR1-RELATED SEQUENCE 5-like	FAR1	PF03101	FAR1 DNA-binding domain	8.6e-18	64.7	DCAR_031927	28.6	9.6e-45
MSTRG.21444.2	LOC108193978	protein FAR1-RELATED SEQUENCE 6	FAR1	PF03101	FAR1 DNA-binding domain	2.2e-20	73	DCAR_031927	26.6	2.8e-45
MSTRG.21444.3	LOC108193978	protein FAR1-RELATED SEQUENCE 6	FAR1	PF03101	FAR1 DNA-binding domain	2.2e-20	73	DCAR_031927	26.6	2.8e-45
MSTRG.23674.1	LOC108199830	protein FAR1-RELATED SEQUENCE 7-like	FAR1	PF03101	FAR1 DNA-binding domain	4.5e-38	129.7	DCAR_031927	30.8	7.4e-58
MSTRG.23830.1	LOC108198497	protein FAR1-RELATED SEQUENCE 5-like	FAR1	PF03101	FAR1 DNA-binding domain	1.3e-16	60.9	DCAR_031927	50.3	4.1e-95
MSTRG.27172.1	LOC108204048	protein FAR1-RELATED SEQUENCE 5-like	FAR1	PF03101	FAR1 DNA-binding domain	1.2e-14	54.7	DCAR_031927	28.9	4.1e-28
MSTRG.27172.2	LOC108204048	protein FAR1-RELATED SEQUENCE 5-like	FAR1	PF03101	FAR1 DNA-binding domain	9.3e-18	64.6	DCAR_031927	28.2	6e-43
MSTRG.3669.1	LOC108204995	protein FAR1-RELATED SEQUENCE 3-like, transcript variant X2	FAR1	PF03101	FAR1 DNA-binding domain	2.6e-14	53.6	DCAR_031927	32.1	4e-66
MSTRG.9010.1	LOC108212535	uncharacterized LOC108212535	FAR1	PF03101	FAR1 DNA-binding domain	1.9e-17	63.7	DCAR_016937	37.3	5.5e-16
MSTRG.9010.2	LOC108212535	uncharacterized LOC108212535	FAR1	PF03101	FAR1 DNA-binding domain	9.8e-08	32.5	DCAR_031927	28.1	1.2e-12
MSTRG.10905.1	LOC108218748	cysteine-rich receptor-like protein kinase 10, transcript variant X2	GATA	PF00320	GATA zinc finger	7.4e-34	114.9	DCAR_015528	100	2.7e-277
MSTRG.16883.2	LOC108224818	GATA transcription factor 5	GATA	PF00320	GATA zinc finger	4.5e-16	58	DCAR_022910	100	1.5e-179
MSTRG.16883.3	LOC108224818	GATA transcription factor 5	GATA	PF00320	GATA zinc finger	1.4e-16	59.6	DCAR_022910	100	1.2e-50
MSTRG.17034.2	LOC108225142	GATA transcription factor 8-like, transcript variant X1	GATA	PF00320	GATA zinc finger	2.8e-17	61.9	DCAR_022745	100	6.3e-36
MSTRG.17034.3	LOC108225142	GATA transcription factor 8-like, transcript variant X1	GATA	PF00320	GATA zinc finger	5.3e-17	61	DCAR_022745	100	4e-178
MSTRG.21839.2	LOC108196221	GATA transcription factor 6-like	GATA	PF00320	GATA zinc finger	1.2e-15	56.7	DCAR_025986	100	1.9e-154
MSTRG.23769.1	LOC108197624	GATA transcription factor 15-like, transcript variant X1	GATA	PF00320	GATA zinc finger	1.1e-16	60	DCAR_027021	100	6e-75
MSTRG.23769.2	LOC108197624	GATA transcription factor 15-like, transcript variant X1	GATA	PF00320	GATA zinc finger	1.1e-16	60	DCAR_027021	100	6e-75
MSTRG.23769.4	LOC108197624	GATA transcription factor 15-like, transcript variant X1	GATA	PF00320	GATA zinc finger	4.9e-07	29.1	DCAR_027021	91.4	5.2e-65
MSTRG.25611.1	LOC108200607	GATA transcription factor 16	GATA	PF00320	GATA zinc finger	6.7e-17	60.7	DCAR_030484	99.3	7.2e-82
MSTRG.375.1	LOC108215749	GATA transcription factor 12-like	GATA	PF00320	GATA zinc finger	2.1e-15	55.9	DCAR_000755	100	2.7e-201
MSTRG.4662.2	LOC108207986	GATA transcription factor 15-like	GATA	PF00320	GATA zinc finger	2.2e-16	59	DCAR_005777	100	3.5e-69
MSTRG.5214.1	LOC108209630	GATA transcription factor 8-like, transcript variant X1	GATA	PF00320	GATA zinc finger	1.3e-15	56.5	DCAR_006433	100	6.3e-195
MSTRG.5214.3	LOC108209630	GATA transcription factor 8-like, transcript variant X1	GATA	PF00320	GATA zinc finger	1.3e-15	56.5	DCAR_006433	100	6.3e-195
MSTRG.10827.1	LOC108218721	scarecrow-like protein 14	GRAS	PF03514	GRAS domain family	1e-110	370.1	DCAR_015630	100	2.8e-283
MSTRG.10827.2	LOC108218721	scarecrow-like protein 14	GRAS	PF03514	GRAS domain family	1e-110	370.1	DCAR_015630	100	2.8e-283
MSTRG.12972.2	LOC108218599	scarecrow-like protein 21	GRAS	PF03514	GRAS domain family	1.2e-127	425.9	DCAR_013212	100	0
MSTRG.15771.4	LOC108222221	scarecrow-like protein 14, transcript variant X1	GRAS	PF03514	GRAS domain family	3.1e-106	355.3	DCAR_018919	100	8.5e-304
MSTRG.23780.2	LOC108198841	DELLA protein RGL3-like	GRAS	PF03514	GRAS domain family	1.3e-77	261.2	DCAR_027005	100	0
MSTRG.23780.3	LOC108198841	DELLA protein RGL3-like	GRAS	PF03514	GRAS domain family	4.4e-78	262.7	DCAR_027004	100	1.6e-287
MSTRG.25204.1	LOC108203096	scarecrow-like protein 3	GRAS	PF03514	GRAS domain family	1.2e-137	458.8	DCAR_029974	100	1.4e-277
MSTRG.25204.2	LOC108203096	scarecrow-like protein 3	GRAS	PF03514	GRAS domain family	1.2e-137	458.8	DCAR_029974	100	1.4e-277
MSTRG.26192.1	LOC108202428	DELLA protein RGL1-like, transcript variant X3	GRAS	PF03514	GRAS domain family	9.9e-108	360.3	DCAR_031178	100	0
MSTRG.26192.2	LOC108202428	DELLA protein RGL1-like, transcript variant X3	GRAS	PF03514	GRAS domain family	9.9e-108	360.3	DCAR_031177	100	8.2e-152
MSTRG.26192.3	LOC108202428	DELLA protein RGL1-like, transcript variant X3	GRAS	PF03514	GRAS domain family	9.9e-108	360.3	DCAR_031178	100	0
MSTRG.26192.4	LOC108202428	DELLA protein RGL1-like, transcript variant X3	GRAS	PF03514	GRAS domain family	9.9e-108	360.3	DCAR_031177	100	8.2e-152
MSTRG.26226.1	LOC108200677	protein SCARECROW-like	GRAS	PF03514	GRAS domain family	2.8e-125	418	DCAR_031212	100	0
MSTRG.3980.1	LOC108209910	scarecrow-like protein 13	GRAS	PF03514	GRAS domain family	7e-121	403.5	DCAR_004891	100	0
MSTRG.6926.1	LOC108205803	scarecrow-like protein 28, transcript variant X3	GRAS	PF03514	GRAS domain family	1.5e-125	418.9	DCAR_008419	96.6	0
MSTRG.6926.6	LOC108205803	scarecrow-like protein 28, transcript variant X3	GRAS	PF03514	GRAS domain family	9.6e-57	192.5	DCAR_008419	100	6.3e-118
MSTRG.753.1	LOC108204944	scarecrow-like protein 1, transcript variant X2	GRAS	PF03514	GRAS domain family	2.6e-130	434.6	DCAR_001121	100	0
MSTRG.753.2	LOC108204944	scarecrow-like protein 1, transcript variant X2	GRAS	PF03514	GRAS domain family	2.6e-130	434.6	DCAR_001121	100	0
MSTRG.22609.1	LOC108198651	growth-regulating factor 1	GRF	PF08879	WRC	9.4e-21	73.2	DCAR_011951	62.4	5.4e-57
MSTRG.22609.1	LOC108198651	growth-regulating factor 1	GRF	PF08880	QLQ	1.7e-16	59.6	DCAR_011951	62.4	5.4e-57
MSTRG.22609.2	LOC108198651	growth-regulating factor 1	GRF	PF08879	WRC	8.7e-21	73.3	DCAR_011951	62.4	5.1e-57
MSTRG.22609.2	LOC108198651	growth-regulating factor 1	GRF	PF08880	QLQ	1.6e-16	59.6	DCAR_011951	62.4	5.1e-57
MSTRG.7040.3	LOC108206437	growth-regulating factor 9-like	GRF	PF08879	WRC	3.2e-18	65.1	DCAR_008567	97.5	1.7e-153
MSTRG.7040.3	LOC108206437	growth-regulating factor 9-like	GRF	PF08880	QLQ	4.7e-06	26.1	DCAR_008567	97.5	1.7e-153
MSTRG.7410.4	LOC108210885	growth-regulating factor 5-like, transcript variant X3	GRF	PF08879	WRC	1.1e-18	66.5	DCAR_008970	98.7	2.9e-223
MSTRG.7410.4	LOC108210885	growth-regulating factor 5-like, transcript variant X3	GRF	PF08880	QLQ	4e-13	48.7	DCAR_008970	98.7	2.9e-223
MSTRG.10008.1	LOC108215077	BEL1-like homeodomain protein 9, transcript variant X2	HB-other	PF00046	Homeobox domain	4.7e-08	32.6	DCAR_012135	100	0
MSTRG.10008.3	LOC108215077	BEL1-like homeodomain protein 9, transcript variant X2	HB-other	PF00046	Homeobox domain	4.7e-08	32.6	DCAR_012135	100	0
MSTRG.10765.1	LOC108216074	homeobox-leucine zipper protein HOX11-like, transcript variant X2	HB-other	PF00046	Homeobox domain	7.9e-13	47.9	DCAR_015704	98.5	2.1e-171
MSTRG.12052.1	LOC108219234	homeobox-leucine zipper protein ATHB-6	HB-other	PF00046	Homeobox domain	9.6e-17	60.4	DCAR_014200	99.7	2.5e-174
MSTRG.12052.3	LOC108219234	homeobox-leucine zipper protein ATHB-6	HB-other	PF00046	Homeobox domain	9.7e-17	60.4	DCAR_014200	100	2.7e-176
MSTRG.12052.4	LOC108219234	homeobox-leucine zipper protein ATHB-6	HB-other	PF00046	Homeobox domain	9.6e-17	60.4	DCAR_014200	99.7	2.5e-174
MSTRG.12216.1	LOC108216699	homeobox-leucine zipper protein HDG11-like	HB-other	PF00046	Homeobox domain	9.5e-17	60.4	DCAR_014006	100	0
MSTRG.13277.1	LOC108217923	homeobox-leucine zipper protein ATHB-6-like	HB-other	PF00046	Homeobox domain	2.1e-17	62.5	DCAR_012883	99.3	7.3e-80
MSTRG.13812.1	LOC108220800	uncharacterized LOC108220800	HB-other	PF00046	Homeobox domain	6.8e-16	57.7	DCAR_027865	100	2.2e-32
MSTRG.13812.3	LOC108220800	uncharacterized LOC108220800	HB-other	PF00046	Homeobox domain	6.8e-16	57.7	DCAR_027865	100	2.2e-32
MSTRG.13812.4	LOC108220800	uncharacterized LOC108220800	HB-other	PF00046	Homeobox domain	6.8e-16	57.7	DCAR_027865	100	2.2e-32
MSTRG.13812.5	LOC108220800	uncharacterized LOC108220800	HB-other	PF00046	Homeobox domain	7.6e-15	54.3	DCAR_027865	100	8.5e-32
MSTRG.15119.1	LOC108222316	homeobox-leucine zipper protein ANTHOCYANINLESS 2-like, transcript variant X2	HB-other	PF00046	Homeobox domain	2.5e-17	62.3	DCAR_004202	40.2	8.9e-149
MSTRG.18355.1	LOC108226215	homeobox-leucine zipper protein HDG2	HB-other	PF00046	Homeobox domain	5.9e-16	57.9	DCAR_004202	64.9	1.3e-269
MSTRG.19187.3	LOC108225245	homeobox-leucine zipper protein ANTHOCYANINLESS 2-like, transcript variant X2	HB-other	PF00046	Homeobox domain	9.6e-18	63.6	DCAR_004202	46.6	9e-186
MSTRG.19836.4	LOC108195148	homeobox-leucine zipper protein HOX3, transcript variant X3	HB-other	PF00046	Homeobox domain	2.8e-17	62.2	DCAR_023600	95.5	5.1e-42
MSTRG.19836.5	LOC108195148	homeobox-leucine zipper protein HOX3, transcript variant X3	HB-other	PF00046	Homeobox domain	2.6e-17	62.2	DCAR_023600	100	2.1e-41
MSTRG.19836.6	LOC108195148	homeobox-leucine zipper protein HOX3, transcript variant X3	HB-other	PF00046	Homeobox domain	2.6e-17	62.2	DCAR_023600	100	2.1e-41
MSTRG.21567.1	LOC108193233	BEL1-like homeodomain protein 4, transcript variant X2	HB-other	PF00046	Homeobox domain	4.2e-08	32.8	DCAR_010957	55.3	5.3e-175
MSTRG.21567.2	LOC108193233	BEL1-like homeodomain protein 4, transcript variant X2	HB-other	PF00046	Homeobox domain	4.2e-08	32.8	DCAR_010957	55.3	5.3e-175
MSTRG.22162.1	LOC108193614	homeobox-leucine zipper protein GLABRA 2-like	HB-other	PF00046	Homeobox domain	6.3e-14	51.4	DCAR_026332	100	0
MSTRG.22162.2	LOC108193614	homeobox-leucine zipper protein GLABRA 2-like	HB-other	PF00046	Homeobox domain	5.8e-18	64.3	DCAR_026332	100	0
MSTRG.22162.3	LOC108193614	homeobox-leucine zipper protein GLABRA 2-like	HB-other	PF00046	Homeobox domain	6.3e-14	51.4	DCAR_026332	100	0
MSTRG.23446.1	LOC108197582	homeobox-leucine zipper protein ATHB-13, transcript variant X2	HB-other	PF00046	Homeobox domain	5.1e-15	54.9	DCAR_027400	87.8	9.2e-107
MSTRG.24115.1	LOC108199270	homeobox-leucine zipper protein HOX20-like	HB-other	PF00046	Homeobox domain	2.9e-16	58.9	DCAR_026596	100	1.6e-78
MSTRG.24421.1	LOC108202866	pathogenesis-related homeodomain protein	HB-other	PF00046	Homeobox domain	1.9e-11	43.5	DCAR_029097	97.9	0
MSTRG.26078.1	LOC108200874	homeobox-leucine zipper protein ATHB-13-like	HB-other	PF00046	Homeobox domain	6.9e-15	54.5	DCAR_031035	100	3.8e-164
MSTRG.26097.1	LOC108203183	homeobox-leucine zipper protein HAT5-like	HB-other	PF00046	Homeobox domain	1.9e-16	59.5	DCAR_031059	92.4	1.5e-72
MSTRG.26097.2	LOC108203183	homeobox-leucine zipper protein HAT5-like	HB-other	PF00046	Homeobox domain	3.7e-16	58.6	DCAR_031059	100	3.5e-155
MSTRG.2734.1	LOC108204384	homeobox-leucine zipper protein ATHB-6	HB-other	PF00046	Homeobox domain	6.5e-16	57.8	DCAR_003466	99.7	2e-185
MSTRG.3212.1	LOC108195974	WUSCHEL-related homeobox 9-like	HB-other	PF00046	Homeobox domain	3.8e-15	55.3	DCAR_004032	100	4.6e-181
MSTRG.3574.1	LOC108214536	homeobox protein ATH1-like	HB-other	PF00046	Homeobox domain	1.5e-06	27.8	DCAR_004433	100	0
MSTRG.4902.1	LOC108208797	homeobox-leucine zipper protein REVOLUTA-like	HB-other	PF00046	Homeobox domain	6.2e-17	61	DCAR_006066	100	0
MSTRG.4902.3	LOC108208797	homeobox-leucine zipper protein REVOLUTA-like	HB-other	PF00046	Homeobox domain	6.2e-17	61	DCAR_006066	100	3.2e-166
MSTRG.4906.1	LOC108209452	uncharacterized LOC108209452	HB-other	PF00046	Homeobox domain	2.4e-07	30.3	DCAR_006072	96.3	0
MSTRG.4906.2	LOC108209452	uncharacterized LOC108209452	HB-other	PF00046	Homeobox domain	6.8e-08	32.1	DCAR_006072	100	7.6e-119
MSTRG.5474.1	LOC108206390	homeobox-leucine zipper protein HAT7-like	HB-other	PF00046	Homeobox domain	1.6e-15	56.5	DCAR_006725	100	1.5e-127
MSTRG.5474.2	LOC108206390	homeobox-leucine zipper protein HAT7-like	HB-other	PF00046	Homeobox domain	1.6e-15	56.5	DCAR_006725	100	1.5e-127
MSTRG.5474.3	LOC108206390	homeobox-leucine zipper protein HAT7-like	HB-other	PF00046	Homeobox domain	1.6e-15	56.5	DCAR_006725	100	1.5e-127
MSTRG.5574.2	LOC108206539	homeobox-leucine zipper protein HAT4	HB-other	PF00046	Homeobox domain	8e-10	38.3	DCAR_006848	100	1.9e-76
MSTRG.5842.3	LOC108206101	homeobox-leucine zipper protein HAT5-like, transcript variant X2	HB-other	PF00046	Homeobox domain	8.2e-16	57.4	DCAR_007131	100	1.1e-149
MSTRG.6247.2	LOC108206549	homeobox-leucine zipper protein GLABRA 2-like	HB-other	PF00046	Homeobox domain	1.5e-19	69.4	DCAR_007570	98.9	1.4e-264
MSTRG.6254.3	LOC108209526	homeobox-leucine zipper protein ATHB-15	HB-other	PF00046	Homeobox domain	1.5e-16	59.8	DCAR_023074	79.1	0
MSTRG.6498.1	LOC108209968	homeobox-leucine zipper protein ATHB-14-like	HB-other	PF00046	Homeobox domain	2.3e-16	59.2	DCAR_007844	98	0
MSTRG.6498.3	LOC108209968	homeobox-leucine zipper protein ATHB-14-like	HB-other	PF00046	Homeobox domain	8.2e-17	60.6	DCAR_007844	100	5.8e-232
MSTRG.6773.4	LOC108206794	homeobox-leucine zipper protein HDG5, transcript variant X3	HB-other	PF00046	Homeobox domain	7.2e-19	67.2	DCAR_004202	46.4	1.1e-184
MSTRG.6999.2	LOC108205994	homeobox-leucine zipper protein HAT4-like	HB-other	PF00046	Homeobox domain	2.7e-16	59	DCAR_008517	96.5	2e-25
MSTRG.7768.1	LOC108215360	homeobox-leucine zipper protein ANTHOCYANINLESS 2, transcript variant X2	HB-other	PF00046	Homeobox domain	2.3e-18	65.6	DCAR_004202	43.9	1.7e-171
MSTRG.9044.4	LOC108215095	BEL1-like homeodomain protein 2, transcript variant X3	HB-other	PF00046	Homeobox domain	2.5e-07	30.3	DCAR_010957	98.7	0
MSTRG.24421.1	LOC108202866	pathogenesis-related homeodomain protein	HB-PHD	PF00628	PHD-finger	8.4e-11	41.5	DCAR_029097	97.9	0
MSTRG.24421.1	LOC108202866	pathogenesis-related homeodomain protein	HB-PHD	PF00046	Homeobox domain	1.9e-11	43.5	DCAR_029097	97.9	0
MSTRG.12216.1	LOC108216699	homeobox-leucine zipper protein HDG11-like	HD-ZIP	PF01852	START domain	2.3e-46	157.7	DCAR_014006	100	0
MSTRG.12216.1	LOC108216699	homeobox-leucine zipper protein HDG11-like	HD-ZIP	PF00046	Homeobox domain	9.5e-17	60.4	DCAR_014006	100	0
MSTRG.15119.1	LOC108222316	homeobox-leucine zipper protein ANTHOCYANINLESS 2-like, transcript variant X2	HD-ZIP	PF01852	START domain	2.2e-40	138.2	DCAR_004202	40.2	8.9e-149
MSTRG.15119.1	LOC108222316	homeobox-leucine zipper protein ANTHOCYANINLESS 2-like, transcript variant X2	HD-ZIP	PF00046	Homeobox domain	2.5e-17	62.3	DCAR_004202	40.2	8.9e-149
MSTRG.18355.1	LOC108226215	homeobox-leucine zipper protein HDG2	HD-ZIP	PF01852	START domain	3.6e-54	183.2	DCAR_004202	64.9	1.3e-269
MSTRG.18355.1	LOC108226215	homeobox-leucine zipper protein HDG2	HD-ZIP	PF00046	Homeobox domain	5.9e-16	57.9	DCAR_004202	64.9	1.3e-269
MSTRG.19187.3	LOC108225245	homeobox-leucine zipper protein ANTHOCYANINLESS 2-like, transcript variant X2	HD-ZIP	PF01852	START domain	4.1e-46	156.9	DCAR_004202	46.6	9e-186
MSTRG.19187.3	LOC108225245	homeobox-leucine zipper protein ANTHOCYANINLESS 2-like, transcript variant X2	HD-ZIP	PF00046	Homeobox domain	9.6e-18	63.6	DCAR_004202	46.6	9e-186
MSTRG.22162.1	LOC108193614	homeobox-leucine zipper protein GLABRA 2-like	HD-ZIP	PF01852	START domain	1.4e-43	148.7	DCAR_026332	100	0
MSTRG.22162.1	LOC108193614	homeobox-leucine zipper protein GLABRA 2-like	HD-ZIP	PF00046	Homeobox domain	6.3e-14	51.4	DCAR_026332	100	0
MSTRG.22162.2	LOC108193614	homeobox-leucine zipper protein GLABRA 2-like	HD-ZIP	PF01852	START domain	2.1e-43	148	DCAR_026332	100	0
MSTRG.22162.2	LOC108193614	homeobox-leucine zipper protein GLABRA 2-like	HD-ZIP	PF00046	Homeobox domain	5.8e-18	64.3	DCAR_026332	100	0
MSTRG.22162.3	LOC108193614	homeobox-leucine zipper protein GLABRA 2-like	HD-ZIP	PF01852	START domain	1.4e-43	148.7	DCAR_026332	100	0
MSTRG.22162.3	LOC108193614	homeobox-leucine zipper protein GLABRA 2-like	HD-ZIP	PF00046	Homeobox domain	6.3e-14	51.4	DCAR_026332	100	0
MSTRG.4902.1	LOC108208797	homeobox-leucine zipper protein REVOLUTA-like	HD-ZIP	PF01852	START domain	1.6e-23	83.1	DCAR_006066	100	0
MSTRG.4902.1	LOC108208797	homeobox-leucine zipper protein REVOLUTA-like	HD-ZIP	PF00046	Homeobox domain	6.2e-17	61	DCAR_006066	100	0
MSTRG.4902.3	LOC108208797	homeobox-leucine zipper protein REVOLUTA-like	HD-ZIP	PF01852	START domain	6.5e-11	41.9	DCAR_006066	100	3.2e-166
MSTRG.4902.3	LOC108208797	homeobox-leucine zipper protein REVOLUTA-like	HD-ZIP	PF00046	Homeobox domain	6.2e-17	61	DCAR_006066	100	3.2e-166
MSTRG.6247.2	LOC108206549	homeobox-leucine zipper protein GLABRA 2-like	HD-ZIP	PF01852	START domain	3.6e-39	134.2	DCAR_007570	98.9	1.4e-264
MSTRG.6247.2	LOC108206549	homeobox-leucine zipper protein GLABRA 2-like	HD-ZIP	PF00046	Homeobox domain	1.5e-19	69.4	DCAR_007570	98.9	1.4e-264
MSTRG.6254.3	LOC108209526	homeobox-leucine zipper protein ATHB-15	HD-ZIP	PF01852	START domain	3.5e-50	170.2	DCAR_023074	79.1	0
MSTRG.6254.3	LOC108209526	homeobox-leucine zipper protein ATHB-15	HD-ZIP	PF00046	Homeobox domain	1.5e-16	59.8	DCAR_023074	79.1	0
MSTRG.6498.1	LOC108209968	homeobox-leucine zipper protein ATHB-14-like	HD-ZIP	PF01852	START domain	4.4e-50	169.8	DCAR_007844	98	0
MSTRG.6498.1	LOC108209968	homeobox-leucine zipper protein ATHB-14-like	HD-ZIP	PF00046	Homeobox domain	2.3e-16	59.2	DCAR_007844	98	0
MSTRG.6498.3	LOC108209968	homeobox-leucine zipper protein ATHB-14-like	HD-ZIP	PF01852	START domain	4.3e-51	173.2	DCAR_007844	100	5.8e-232
MSTRG.6498.3	LOC108209968	homeobox-leucine zipper protein ATHB-14-like	HD-ZIP	PF00046	Homeobox domain	8.2e-17	60.6	DCAR_007844	100	5.8e-232
MSTRG.6773.4	LOC108206794	homeobox-leucine zipper protein HDG5, transcript variant X3	HD-ZIP	PF01852	START domain	2.6e-40	137.9	DCAR_004202	46.4	1.1e-184
MSTRG.6773.4	LOC108206794	homeobox-leucine zipper protein HDG5, transcript variant X3	HD-ZIP	PF00046	Homeobox domain	7.2e-19	67.2	DCAR_004202	46.4	1.1e-184
MSTRG.7768.1	LOC108215360	homeobox-leucine zipper protein ANTHOCYANINLESS 2, transcript variant X2	HD-ZIP	PF01852	START domain	2.8e-46	157.5	DCAR_004202	43.9	1.7e-171
MSTRG.7768.1	LOC108215360	homeobox-leucine zipper protein ANTHOCYANINLESS 2, transcript variant X2	HD-ZIP	PF00046	Homeobox domain	2.3e-18	65.6	DCAR_004202	43.9	1.7e-171
MSTRG.11714.1	LOC108215731	heat stress transcription factor B-2a-like	HSF	PF00447	HSF-type DNA-binding	6.6e-23	81	DCAR_014591	100	1.2e-96
MSTRG.15955.6	LOC108221976	heat stress transcription factor B-2b-like, transcript variant X2	HSF	PF00447	HSF-type DNA-binding	1e-16	61.2	DCAR_019444	67.3	6.5e-17
MSTRG.15955.9	LOC108221976	heat stress transcription factor B-2b-like, transcript variant X2	HSF	PF00447	HSF-type DNA-binding	1e-16	61.2	DCAR_019444	67.3	6.5e-17
MSTRG.1767.3	LOC108226372	1,2-dihydroxy-3-keto-5-methylthiopentene dioxygenase 2	HSF	PF00447	HSF-type DNA-binding	1.3e-20	73.7	DCAR_002368	100	1e-55
MSTRG.1767.4	LOC108226372	1,2-dihydroxy-3-keto-5-methylthiopentene dioxygenase 2	HSF	PF00447	HSF-type DNA-binding	1.3e-29	102.5	DCAR_002368	100	2e-190
MSTRG.18698.3	LOC108225420	heat stress transcription factor A-3-like, transcript variant X2	HSF	PF00447	HSF-type DNA-binding	2.1e-20	73	DCAR_020778	100	1.8e-61
MSTRG.2067.1	LOC108204404	heat stress transcription factor A-7a-like, transcript variant X3	HSF	PF00447	HSF-type DNA-binding	3.1e-22	78.9	DCAR_002368	61.8	6.6e-26
MSTRG.2067.10	LOC108204404	heat stress transcription factor A-7a-like, transcript variant X3	HSF	PF00447	HSF-type DNA-binding	6.4e-22	77.8	DCAR_002368	61.8	1.2e-25
MSTRG.2067.11	LOC108204404	heat stress transcription factor A-7a-like, transcript variant X3	HSF	PF00447	HSF-type DNA-binding	5.9e-22	78	DCAR_002368	59.3	2.2e-26
MSTRG.2067.12	LOC108204404	heat stress transcription factor A-7a-like, transcript variant X3	HSF	PF00447	HSF-type DNA-binding	5.8e-22	78	DCAR_002368	59.3	3e-26
MSTRG.2067.2	LOC108204404	heat stress transcription factor A-7a-like, transcript variant X3	HSF	PF00447	HSF-type DNA-binding	6.4e-22	77.8	DCAR_002368	37.5	1.1e-34
MSTRG.26484.1	LOC108192573	heat stress transcription factor A-7a-like	HSF	PF00447	HSF-type DNA-binding	3.8e-29	101	DCAR_031338	100	3e-148
MSTRG.26484.2	LOC108192573	heat stress transcription factor A-7a-like	HSF	PF00447	HSF-type DNA-binding	3.8e-29	101	DCAR_031338	100	3e-148
MSTRG.26484.3	LOC108192573	heat stress transcription factor A-7a-like	HSF	PF00447	HSF-type DNA-binding	3.8e-29	101	DCAR_031338	100	3e-148
MSTRG.26484.4	LOC108192571	heat stress transcription factor A-7a-like	HSF	PF00447	HSF-type DNA-binding	3.8e-29	101	DCAR_031338	100	3e-148
MSTRG.26484.5	LOC108192573	heat stress transcription factor A-7a-like	HSF	PF00447	HSF-type DNA-binding	3.8e-29	101	DCAR_031338	100	3e-148
MSTRG.26484.6	LOC108192573	heat stress transcription factor A-7a-like	HSF	PF00447	HSF-type DNA-binding	3.8e-29	101	DCAR_031338	100	3e-148
MSTRG.26484.7	LOC108192571	heat stress transcription factor A-7a-like	HSF	PF00447	HSF-type DNA-binding	4.1e-20	72	DCAR_031338	100	3.2e-70
MSTRG.26484.8	LOC108192571	heat stress transcription factor A-7a-like	HSF	PF00447	HSF-type DNA-binding	4.1e-20	72	DCAR_031338	100	3.9e-89
MSTRG.27041.1	LOC108203936	heat shock factor protein HSF8-like, transcript variant X1	HSF	PF00447	HSF-type DNA-binding	5e-32	110.3	DCAR_020778	42.5	8.3e-55
MSTRG.27041.2	LOC108203936	heat shock factor protein HSF8-like, transcript variant X1	HSF	PF00447	HSF-type DNA-binding	5.5e-32	110.1	DCAR_020778	42.9	1.3e-55
MSTRG.27338.2	LOC108204199	uncharacterized LOC108204199	HSF	PF00447	HSF-type DNA-binding	2.9e-18	66.1	DCAR_019444	67.9	4.8e-20
MSTRG.27338.3	LOC108204199	uncharacterized LOC108204199	HSF	PF00447	HSF-type DNA-binding	2.9e-18	66.1	DCAR_019444	67.9	4.8e-20
MSTRG.27338.4	LOC108204199	uncharacterized LOC108204199	HSF	PF00447	HSF-type DNA-binding	2.9e-18	66.1	DCAR_016536	27.9	9e-25
MSTRG.27338.5	LOC108204199	uncharacterized LOC108204199	HSF	PF00447	HSF-type DNA-binding	7.4e-18	64.8	DCAR_016536	27.9	9e-25
MSTRG.27338.6	LOC108204199	uncharacterized LOC108204199	HSF	PF00447	HSF-type DNA-binding	2.9e-18	66.1	DCAR_019444	67.9	4.8e-20
MSTRG.27338.7	LOC108204199	uncharacterized LOC108204199	HSF	PF00447	HSF-type DNA-binding	2.9e-18	66.1	DCAR_019444	67.9	4.8e-20
MSTRG.3559.1	LOC108205335	heat shock factor protein HSF30-like, transcript variant X1	HSF	PF00447	HSF-type DNA-binding	1.9e-20	73.1	DCAR_020778	32.3	1.1e-09
MSTRG.3559.2	LOC108205335	heat shock factor protein HSF30-like, transcript variant X1	HSF	PF00447	HSF-type DNA-binding	6.1e-31	106.8	DCAR_002368	39.4	9.5e-51
MSTRG.3559.5	LOC108205335	heat shock factor protein HSF30-like, transcript variant X1	HSF	PF00447	HSF-type DNA-binding	6.3e-31	106.7	DCAR_002368	39.4	9.7e-51
MSTRG.3559.6	LOC108205335	heat shock factor protein HSF30-like, transcript variant X1	HSF	PF00447	HSF-type DNA-binding	1.9e-20	73.1	DCAR_031338	47.6	1.9e-24
MSTRG.4719.1	LOC108205720	heat stress transcription factor A-6b-like, transcript variant X2	HSF	PF00447	HSF-type DNA-binding	4.1e-31	107.3	DCAR_002368	43.4	7.3e-67
MSTRG.4719.2	LOC108205720	heat stress transcription factor A-6b-like, transcript variant X2	HSF	PF00447	HSF-type DNA-binding	1.7e-21	76.5	DCAR_002368	34.2	2.5e-22
MSTRG.4719.3	LOC108205720	heat stress transcription factor A-6b-like, transcript variant X2	HSF	PF00447	HSF-type DNA-binding	4.7e-21	75.1	DCAR_002368	34.2	2.5e-22
MSTRG.4719.6	LOC108205720	heat stress transcription factor A-6b-like, transcript variant X2	HSF	PF00447	HSF-type DNA-binding	3e-31	107.8	DCAR_002368	43.8	1.2e-65
MSTRG.6401.1	LOC108209687	cytochrome P450 711A1, transcript variant X4	HSF	PF00447	HSF-type DNA-binding	7.6e-30	103.3	DCAR_002368	49.2	2.9e-49
MSTRG.6401.11	LOC108209687	cytochrome P450 711A1, transcript variant X4	HSF	PF00447	HSF-type DNA-binding	7.6e-30	103.3	DCAR_002368	49	1.8e-48
MSTRG.6401.2	LOC108209687	cytochrome P450 711A1, transcript variant X4	HSF	PF00447	HSF-type DNA-binding	7.6e-30	103.3	DCAR_002368	49.2	2.9e-49
MSTRG.6401.3	LOC108209687	cytochrome P450 711A1, transcript variant X4	HSF	PF00447	HSF-type DNA-binding	7.6e-30	103.3	DCAR_002368	49.2	2.9e-49
MSTRG.6401.4	LOC108209687	cytochrome P450 711A1, transcript variant X4	HSF	PF00447	HSF-type DNA-binding	7.6e-30	103.3	DCAR_002368	49.2	2.9e-49
MSTRG.6401.5	LOC108209687	cytochrome P450 711A1, transcript variant X4	HSF	PF00447	HSF-type DNA-binding	2.2e-20	72.9	DCAR_031338	53.4	4.9e-22
MSTRG.6401.6	LOC108209687	cytochrome P450 711A1, transcript variant X4	HSF	PF00447	HSF-type DNA-binding	2.2e-20	72.9	DCAR_031338	53.4	4.9e-22
MSTRG.6565.1	LOC108210024	heat stress transcription factor A-4c-like, transcript variant X1	HSF	PF00447	HSF-type DNA-binding	3.3e-31	107.6	DCAR_020778	35	3.6e-40
MSTRG.7602.2	LOC108214397	heat stress transcription factor A-3-like	HSF	PF00447	HSF-type DNA-binding	2.2e-19	69.7	DCAR_020778	50.8	3.8e-65
MSTRG.10386.1	LOC108211974	LOB domain-containing protein 41-like	LBD (AS2/LOB)	PF03195	Protein of unknown function DUF260	6.3e-24	84.1	DCAR_012590	97.9	4.6e-136
MSTRG.20081.1	LOC108194498	LOB domain-containing protein 6	LBD (AS2/LOB)	PF03195	Protein of unknown function DUF260	1.5e-44	150.3	DCAR_023906	100	1.1e-123
MSTRG.22049.1	LOC108196493	uncharacterized LOC108196493, transcript variant X3	LBD (AS2/LOB)	PF03195	Protein of unknown function DUF260	7.8e-06	26.1	DCAR_026218	100	2.4e-58
MSTRG.22885.4	LOC108200082	uncharacterized protein DDB_G0284459-like, transcript variant X1	LSD	PF06943	LSD1 zinc finger	1.6e-20	72.5	DCAR_028076	100	2.4e-137
MSTRG.22885.5	LOC108200082	uncharacterized protein DDB_G0284459-like, transcript variant X1	LSD	PF06943	LSD1 zinc finger	1.9e-19	69.1	DCAR_028076	100	0
MSTRG.22885.6	LOC108200082	uncharacterized protein DDB_G0284459-like, transcript variant X1	LSD	PF06943	LSD1 zinc finger	1.9e-21	75.4	DCAR_028076	97.3	1.2e-39
MSTRG.22885.7	LOC108200082	uncharacterized protein DDB_G0284459-like, transcript variant X1	LSD	PF06943	LSD1 zinc finger	2.4e-21	75.1	DCAR_028076	98.6	1.7e-39
MSTRG.27059.1	LOC108203950	uncharacterized LOC108203950, transcript variant X2	LSD	PF06943	LSD1 zinc finger	2.1e-11	43.3	DCAR_031773	72.2	4.2e-11
MSTRG.27059.4	LOC108203950	uncharacterized LOC108203950, transcript variant X2	LSD	PF06943	LSD1 zinc finger	2.7e-11	43	DCAR_031773	72.2	4.9e-11
MSTRG.3025.1	LOC108205902	protein LSD1, transcript variant X2	LSD	PF06943	LSD1 zinc finger	1.9e-38	129.8	DCAR_031773	76.1	1.1e-47
MSTRG.3025.4	LOC108205902	protein LSD1, transcript variant X2	LSD	PF06943	LSD1 zinc finger	2.8e-14	52.5	DCAR_031773	81.1	8.5e-14
MSTRG.10626.1	LOC108216842	MADS-box protein SOC1-like, transcript variant X3	M_type	PF00319	SRF-type transcription factor (DNA-binding and dimerisation domain)	6.7e-26	89.4	DCAR_015921	100	2.2e-89
MSTRG.10626.3	LOC108216842	MADS-box protein SOC1-like, transcript variant X3	M_type	PF00319	SRF-type transcription factor (DNA-binding and dimerisation domain)	6.7e-26	89.4	DCAR_015921	100	2.2e-89
MSTRG.10626.4	LOC108216842	MADS-box protein SOC1-like, transcript variant X3	M_type	PF00319	SRF-type transcription factor (DNA-binding and dimerisation domain)	6.7e-26	89.4	DCAR_015921	100	2.2e-89
MSTRG.10626.5	LOC108216842	MADS-box protein SOC1-like, transcript variant X3	M_type	PF00319	SRF-type transcription factor (DNA-binding and dimerisation domain)	6.7e-26	89.4	DCAR_015921	100	2.2e-89
MSTRG.10626.6	LOC108216842	MADS-box protein SOC1-like, transcript variant X3	M_type	PF00319	SRF-type transcription factor (DNA-binding and dimerisation domain)	6.7e-26	89.4	DCAR_015921	100	2.2e-89
MSTRG.11793.1	LOC108219102	agamous-like MADS-box protein AGL11, transcript variant X1	M_type	PF00319	SRF-type transcription factor (DNA-binding and dimerisation domain)	6.1e-26	89.5	DCAR_025453	42.4	2.1e-35
MSTRG.11793.4	LOC108219102	agamous-like MADS-box protein AGL11, transcript variant X1	M_type	PF00319	SRF-type transcription factor (DNA-binding and dimerisation domain)	6.1e-26	89.5	DCAR_025453	42.4	2.1e-35
MSTRG.11793.5	LOC108219102	agamous-like MADS-box protein AGL11, transcript variant X1	M_type	PF00319	SRF-type transcription factor (DNA-binding and dimerisation domain)	6e-26	89.5	DCAR_025453	42.6	1.6e-35
MSTRG.11914.3	LOC108218024	MADS-box protein defh21-like, transcript variant X2	M_type	PF00319	SRF-type transcription factor (DNA-binding and dimerisation domain)	8.1e-25	85.9	DCAR_015921	45.2	9e-33
MSTRG.14477.1	LOC108223743	MADS-box protein CMB2-like, transcript variant X2	M_type	PF00319	SRF-type transcription factor (DNA-binding and dimerisation domain)	9.7e-25	85.7	DCAR_017506	51.9	3.4e-43
MSTRG.14619.4	LOC108220542	floral homeotic protein DEFICIENS-like, transcript variant X2	M_type	PF00319	SRF-type transcription factor (DNA-binding and dimerisation domain)	3.7e-23	80.6	DCAR_017506	98.2	6.7e-118
MSTRG.23584.3	LOC108198622	MADS-box protein FLOWERING LOCUS C-like, transcript variant X1	M_type	PF00319	SRF-type transcription factor (DNA-binding and dimerisation domain)	1.7e-25	88.1	DCAR_025453	35.6	3.6e-23
MSTRG.24255.1	LOC108197489	agamous-like MADS-box protein AGL27, transcript variant X2	M_type	PF00319	SRF-type transcription factor (DNA-binding and dimerisation domain)	3.9e-26	90.1	DCAR_025453	48.9	2e-17
MSTRG.24255.2	LOC108197489	agamous-like MADS-box protein AGL27, transcript variant X2	M_type	PF00319	SRF-type transcription factor (DNA-binding and dimerisation domain)	1.9e-25	87.9	DCAR_025453	39.5	4.7e-24
MSTRG.24255.3	LOC108197489	agamous-like MADS-box protein AGL27, transcript variant X2	M_type	PF00319	SRF-type transcription factor (DNA-binding and dimerisation domain)	3.9e-26	90.1	DCAR_025453	48.9	2e-17
MSTRG.24255.5	LOC108197489	agamous-like MADS-box protein AGL27, transcript variant X2	M_type	PF00319	SRF-type transcription factor (DNA-binding and dimerisation domain)	2.4e-25	87.6	DCAR_025453	37.3	4.9e-25
MSTRG.25080.1	LOC108202524	agamous-like MADS-box protein AGL61	M_type	PF00319	SRF-type transcription factor (DNA-binding and dimerisation domain)	7.1e-21	73.3	DCAR_022542	34.5	1.5e-21
MSTRG.25278.2	LOC108200812	truncated transcription factor CAULIFLOWER A-like	M_type	PF00319	SRF-type transcription factor (DNA-binding and dimerisation domain)	5.9e-25	86.3	DCAR_025453	51.4	1.3e-44
MSTRG.2539.1	LOC108195635	agamous-like MADS-box protein AGL15, transcript variant X2	M_type	PF00319	SRF-type transcription factor (DNA-binding and dimerisation domain)	3.3e-18	64.8	DCAR_015921	40.3	5.9e-21
MSTRG.2539.2	LOC108195635	agamous-like MADS-box protein AGL15, transcript variant X2	M_type	PF00319	SRF-type transcription factor (DNA-binding and dimerisation domain)	2.2e-18	65.3	DCAR_015921	40.3	4.6e-21
MSTRG.2539.3	LOC108195635	agamous-like MADS-box protein AGL15, transcript variant X2	M_type	PF00319	SRF-type transcription factor (DNA-binding and dimerisation domain)	3.2e-18	64.8	DCAR_015921	40.3	5.9e-21
MSTRG.7287.5	LOC108213089	agamous-like MADS-box protein AGL104, transcript variant X8	M_type	PF00319	SRF-type transcription factor (DNA-binding and dimerisation domain)	4.3e-23	80.4	DCAR_007167	31.3	7.6e-23
MSTRG.798.1	LOC108198408	MADS-box transcription factor 23-like, transcript variant X2	M_type	PF00319	SRF-type transcription factor (DNA-binding and dimerisation domain)	7.7e-17	60.4	DCAR_001840	50.6	5.5e-16
MSTRG.798.2	LOC108198408	MADS-box transcription factor 23-like, transcript variant X2	M_type	PF00319	SRF-type transcription factor (DNA-binding and dimerisation domain)	7.7e-17	60.4	DCAR_001840	50.6	5.5e-16
MSTRG.798.3	LOC108198408	MADS-box transcription factor 23-like, transcript variant X2	M_type	PF00319	SRF-type transcription factor (DNA-binding and dimerisation domain)	7.7e-17	60.4	DCAR_001840	50.6	5.5e-16
MSTRG.798.4	LOC108198408	MADS-box transcription factor 23-like, transcript variant X2	M_type	PF00319	SRF-type transcription factor (DNA-binding and dimerisation domain)	6.1e-17	60.7	DCAR_001840	56.3	1.5e-15
MSTRG.798.5	LOC108198408	MADS-box transcription factor 23-like, transcript variant X2	M_type	PF00319	SRF-type transcription factor (DNA-binding and dimerisation domain)	7.7e-17	60.4	DCAR_001840	50.6	5.5e-16
MSTRG.798.6	LOC108198408	MADS-box transcription factor 23-like, transcript variant X2	M_type	PF00319	SRF-type transcription factor (DNA-binding and dimerisation domain)	1.3e-16	59.6	DCAR_001840	46.7	7.3e-16
MSTRG.8265.1	LOC108215272	truncated transcription factor CAULIFLOWER D-like	M_type	PF00319	SRF-type transcription factor (DNA-binding and dimerisation domain)	4.8e-23	80.2	DCAR_025453	67.9	3.5e-16
MSTRG.8269.1	LOC108211719	floral homeotic protein DEFICIENS-like	M_type	PF00319	SRF-type transcription factor (DNA-binding and dimerisation domain)	2.7e-24	84.2	DCAR_017506	53.7	1.3e-55
MSTRG.10626.1	LOC108216842	MADS-box protein SOC1-like, transcript variant X3	MIKC	PF00319	SRF-type transcription factor (DNA-binding and dimerisation domain)	6.7e-26	89.4	DCAR_015921	100	2.2e-89
MSTRG.10626.1	LOC108216842	MADS-box protein SOC1-like, transcript variant X3	MIKC	PF01486	K-box region	1.3e-24	86.1	DCAR_015921	100	2.2e-89
MSTRG.10626.3	LOC108216842	MADS-box protein SOC1-like, transcript variant X3	MIKC	PF00319	SRF-type transcription factor (DNA-binding and dimerisation domain)	6.7e-26	89.4	DCAR_015921	100	2.2e-89
MSTRG.10626.3	LOC108216842	MADS-box protein SOC1-like, transcript variant X3	MIKC	PF01486	K-box region	1.2e-24	86.2	DCAR_015921	100	2.2e-89
MSTRG.10626.4	LOC108216842	MADS-box protein SOC1-like, transcript variant X3	MIKC	PF00319	SRF-type transcription factor (DNA-binding and dimerisation domain)	6.7e-26	89.4	DCAR_015921	100	2.2e-89
MSTRG.10626.4	LOC108216842	MADS-box protein SOC1-like, transcript variant X3	MIKC	PF01486	K-box region	1.2e-24	86.2	DCAR_015921	100	2.2e-89
MSTRG.10626.5	LOC108216842	MADS-box protein SOC1-like, transcript variant X3	MIKC	PF00319	SRF-type transcription factor (DNA-binding and dimerisation domain)	6.7e-26	89.4	DCAR_015921	100	2.2e-89
MSTRG.10626.5	LOC108216842	MADS-box protein SOC1-like, transcript variant X3	MIKC	PF01486	K-box region	1.3e-24	86.1	DCAR_015921	100	2.2e-89
MSTRG.10626.6	LOC108216842	MADS-box protein SOC1-like, transcript variant X3	MIKC	PF00319	SRF-type transcription factor (DNA-binding and dimerisation domain)	6.7e-26	89.4	DCAR_015921	100	2.2e-89
MSTRG.10626.6	LOC108216842	MADS-box protein SOC1-like, transcript variant X3	MIKC	PF01486	K-box region	1.3e-24	86.1	DCAR_015921	100	2.2e-89
MSTRG.11793.1	LOC108219102	agamous-like MADS-box protein AGL11, transcript variant X1	MIKC	PF00319	SRF-type transcription factor (DNA-binding and dimerisation domain)	6.1e-26	89.5	DCAR_025453	42.4	2.1e-35
MSTRG.11793.1	LOC108219102	agamous-like MADS-box protein AGL11, transcript variant X1	MIKC	PF01486	K-box region	1e-25	89.6	DCAR_025453	42.4	2.1e-35
MSTRG.11793.4	LOC108219102	agamous-like MADS-box protein AGL11, transcript variant X1	MIKC	PF00319	SRF-type transcription factor (DNA-binding and dimerisation domain)	6.1e-26	89.5	DCAR_025453	42.4	2.1e-35
MSTRG.11793.4	LOC108219102	agamous-like MADS-box protein AGL11, transcript variant X1	MIKC	PF01486	K-box region	1e-25	89.6	DCAR_025453	42.4	2.1e-35
MSTRG.11793.5	LOC108219102	agamous-like MADS-box protein AGL11, transcript variant X1	MIKC	PF00319	SRF-type transcription factor (DNA-binding and dimerisation domain)	6e-26	89.5	DCAR_025453	42.6	1.6e-35
MSTRG.11793.5	LOC108219102	agamous-like MADS-box protein AGL11, transcript variant X1	MIKC	PF01486	K-box region	1e-25	89.6	DCAR_025453	42.6	1.6e-35
MSTRG.11914.3	LOC108218024	MADS-box protein defh21-like, transcript variant X2	MIKC	PF00319	SRF-type transcription factor (DNA-binding and dimerisation domain)	8.1e-25	85.9	DCAR_015921	45.2	9e-33
MSTRG.11914.3	LOC108218024	MADS-box protein defh21-like, transcript variant X2	MIKC	PF01486	K-box region	9.4e-20	70.5	DCAR_015921	45.2	9e-33
MSTRG.14477.1	LOC108223743	MADS-box protein CMB2-like, transcript variant X2	MIKC	PF00319	SRF-type transcription factor (DNA-binding and dimerisation domain)	9.7e-25	85.7	DCAR_017506	51.9	3.4e-43
MSTRG.14477.1	LOC108223743	MADS-box protein CMB2-like, transcript variant X2	MIKC	PF01486	K-box region	1.3e-15	57.2	DCAR_017506	51.9	3.4e-43
MSTRG.14619.4	LOC108220542	floral homeotic protein DEFICIENS-like, transcript variant X2	MIKC	PF00319	SRF-type transcription factor (DNA-binding and dimerisation domain)	3.7e-23	80.6	DCAR_017506	98.2	6.7e-118
MSTRG.14619.4	LOC108220542	floral homeotic protein DEFICIENS-like, transcript variant X2	MIKC	PF01486	K-box region	3e-18	65.6	DCAR_017506	98.2	6.7e-118
MSTRG.23584.3	LOC108198622	MADS-box protein FLOWERING LOCUS C-like, transcript variant X1	MIKC	PF00319	SRF-type transcription factor (DNA-binding and dimerisation domain)	1.7e-25	88.1	DCAR_025453	35.6	3.6e-23
MSTRG.23584.3	LOC108198622	MADS-box protein FLOWERING LOCUS C-like, transcript variant X1	MIKC	PF01486	K-box region	1.6e-08	34.5	DCAR_025453	35.6	3.6e-23
MSTRG.24255.1	LOC108197489	agamous-like MADS-box protein AGL27, transcript variant X2	MIKC	PF00319	SRF-type transcription factor (DNA-binding and dimerisation domain)	3.9e-26	90.1	DCAR_025453	48.9	2e-17
MSTRG.24255.1	LOC108197489	agamous-like MADS-box protein AGL27, transcript variant X2	MIKC	PF01486	K-box region	2.7e-06	27.3	DCAR_025453	48.9	2e-17
MSTRG.24255.2	LOC108197489	agamous-like MADS-box protein AGL27, transcript variant X2	MIKC	PF00319	SRF-type transcription factor (DNA-binding and dimerisation domain)	1.9e-25	87.9	DCAR_025453	39.5	4.7e-24
MSTRG.24255.2	LOC108197489	agamous-like MADS-box protein AGL27, transcript variant X2	MIKC	PF01486	K-box region	3.7e-07	30.1	DCAR_025453	39.5	4.7e-24
MSTRG.24255.5	LOC108197489	agamous-like MADS-box protein AGL27, transcript variant X2	MIKC	PF00319	SRF-type transcription factor (DNA-binding and dimerisation domain)	2.4e-25	87.6	DCAR_025453	37.3	4.9e-25
MSTRG.24255.5	LOC108197489	agamous-like MADS-box protein AGL27, transcript variant X2	MIKC	PF01486	K-box region	5.2e-10	39.3	DCAR_025453	37.3	4.9e-25
MSTRG.25278.2	LOC108200812	truncated transcription factor CAULIFLOWER A-like	MIKC	PF00319	SRF-type transcription factor (DNA-binding and dimerisation domain)	5.9e-25	86.3	DCAR_025453	51.4	1.3e-44
MSTRG.25278.2	LOC108200812	truncated transcription factor CAULIFLOWER A-like	MIKC	PF01486	K-box region	1.7e-30	104.9	DCAR_025453	51.4	1.3e-44
MSTRG.2539.1	LOC108195635	agamous-like MADS-box protein AGL15, transcript variant X2	MIKC	PF00319	SRF-type transcription factor (DNA-binding and dimerisation domain)	3.3e-18	64.8	DCAR_015921	40.3	5.9e-21
MSTRG.2539.1	LOC108195635	agamous-like MADS-box protein AGL15, transcript variant X2	MIKC	PF01486	K-box region	3e-12	46.4	DCAR_015921	40.3	5.9e-21
MSTRG.2539.2	LOC108195635	agamous-like MADS-box protein AGL15, transcript variant X2	MIKC	PF00319	SRF-type transcription factor (DNA-binding and dimerisation domain)	2.2e-18	65.3	DCAR_015921	40.3	4.6e-21
MSTRG.2539.2	LOC108195635	agamous-like MADS-box protein AGL15, transcript variant X2	MIKC	PF01486	K-box region	1.1e-12	47.8	DCAR_015921	40.3	4.6e-21
MSTRG.2539.3	LOC108195635	agamous-like MADS-box protein AGL15, transcript variant X2	MIKC	PF00319	SRF-type transcription factor (DNA-binding and dimerisation domain)	3.2e-18	64.8	DCAR_015921	40.3	5.9e-21
MSTRG.2539.3	LOC108195635	agamous-like MADS-box protein AGL15, transcript variant X2	MIKC	PF01486	K-box region	3e-12	46.4	DCAR_015921	40.3	5.9e-21
MSTRG.8269.1	LOC108211719	floral homeotic protein DEFICIENS-like	MIKC	PF00319	SRF-type transcription factor (DNA-binding and dimerisation domain)	2.7e-24	84.2	DCAR_017506	53.7	1.3e-55
MSTRG.8269.1	LOC108211719	floral homeotic protein DEFICIENS-like	MIKC	PF01486	K-box region	1.5e-14	53.8	DCAR_017506	53.7	1.3e-55
MSTRG.10977.1	LOC108216321	transcription factor DIVARICATA-like	MYB	PF00249	Myb-like DNA-binding domain	1.9e-22	79	DCAR_015450	100	6.2e-175
MSTRG.11474.1	LOC108215669	myb-related protein B	MYB	PF00249	Myb-like DNA-binding domain	3.2e-50	167.9	DCAR_014851	100	0
MSTRG.12710.1	LOC108218085	myb-like protein Q	MYB	PF00249	Myb-like DNA-binding domain	2.2e-33	114	DCAR_013494	100	2.7e-229
MSTRG.13082.1	LOC108219368	uncharacterized LOC108219368	MYB	PF00249	Myb-like DNA-binding domain	4e-07	30	DCAR_013101	94.9	1.1e-17
MSTRG.13840.2	LOC108220814	myb-related protein 306-like	MYB	PF00249	Myb-like DNA-binding domain	4.3e-10	39.5	DCAR_016551	97.8	4.9e-25
MSTRG.13840.3	LOC108220814	myb-related protein 306-like	MYB	PF00249	Myb-like DNA-binding domain	6.5e-08	32.5	DCAR_016551	100	5.9e-52
MSTRG.14886.4	LOC108220511	transcription factor AS1-like, transcript variant X1	MYB	PF00249	Myb-like DNA-binding domain	8.1e-23	80.2	DCAR_017860	100	2.9e-206
MSTRG.15949.3	LOC108223425	uncharacterized LOC108223425, transcript variant X2	MYB	PF00249	Myb-like DNA-binding domain	8.8e-17	60.9	DCAR_019123	94.7	0
MSTRG.15949.5	LOC108223425	uncharacterized LOC108223425, transcript variant X2	MYB	PF00249	Myb-like DNA-binding domain	7.5e-18	64.3	DCAR_019123	100	7.4e-238
MSTRG.16719.2	LOC108227403	cell division cycle 5-like protein	MYB	PF00249	Myb-like DNA-binding domain	2.2e-22	78.8	DCAR_023095	94.5	0
MSTRG.18814.1	LOC108224728	myb-related protein 330	MYB	PF00249	Myb-like DNA-binding domain	5.6e-33	112.7	DCAR_020645	100	3.5e-40
MSTRG.18814.3	LOC108224728	myb-related protein 330	MYB	PF00249	Myb-like DNA-binding domain	9.7e-08	31.9	DCAR_020645	97	2e-74
MSTRG.20202.1	LOC108194303	uncharacterized LOC108194303	MYB	PF00249	Myb-like DNA-binding domain	4.2e-33	113.1	DCAR_024045	100	4.4e-218
MSTRG.22443.7	LOC108199972	uncharacterized LOC108199972, transcript variant X6	MYB	PF00249	Myb-like DNA-binding domain	7.8e-53	176.3	DCAR_028712	100	9.4e-27
MSTRG.22443.8	LOC108199972	uncharacterized LOC108199972, transcript variant X6	MYB	PF00249	Myb-like DNA-binding domain	5.4e-53	176.8	DCAR_028712	98	0
MSTRG.23300.2	LOC108198843	transcription factor MYB44-like	MYB	PF00249	Myb-like DNA-binding domain	8.2e-34	115.4	DCAR_027563	94.6	6.6e-197
MSTRG.26014.1	LOC108203099	trihelix transcription factor GT-2-like	MYB	PF00249	Myb-like DNA-binding domain	5.8e-06	26.2	DCAR_030968	100	3.3e-232
MSTRG.26192.1	LOC108202428	DELLA protein RGL1-like, transcript variant X3	MYB	PF00249	Myb-like DNA-binding domain	1.2e-27	95.6	DCAR_031178	100	0
MSTRG.26192.2	LOC108202428	DELLA protein RGL1-like, transcript variant X3	MYB	PF00249	Myb-like DNA-binding domain	1.2e-27	95.6	DCAR_031177	100	8.2e-152
MSTRG.26192.3	LOC108202428	DELLA protein RGL1-like, transcript variant X3	MYB	PF00249	Myb-like DNA-binding domain	1.2e-27	95.6	DCAR_031178	100	0
MSTRG.26192.4	LOC108202428	DELLA protein RGL1-like, transcript variant X3	MYB	PF00249	Myb-like DNA-binding domain	1.2e-27	95.6	DCAR_031177	100	8.2e-152
MSTRG.5229.1	LOC108208794	uncharacterized LOC108208794, transcript variant X2	MYB	PF00249	Myb-like DNA-binding domain	5.3e-18	64.8	DCAR_006452	100	0
MSTRG.5229.2	LOC108208794	uncharacterized LOC108208794, transcript variant X2	MYB	PF00249	Myb-like DNA-binding domain	1.1e-17	63.7	DCAR_006452	100	0
MSTRG.6657.3	LOC108206232	myb-related protein 330-like	MYB	PF00249	Myb-like DNA-binding domain	7.7e-22	77.1	DCAR_004151	97.7	1.1e-50
MSTRG.719.1	LOC108209160	myb-related protein 330-like	MYB	PF00249	Myb-like DNA-binding domain	1e-23	83.1	DCAR_001079	98.9	2.1e-52
MSTRG.9916.1	LOC108213055	transcription factor RAX1-like, transcript variant X2	MYB	PF00249	Myb-like DNA-binding domain	1.3e-29	101.9	DCAR_012015	100	1.9e-142
MSTRG.9916.5	LOC108213055	transcription factor RAX1-like, transcript variant X2	MYB	PF00249	Myb-like DNA-binding domain	1.3e-29	101.9	DCAR_012015	100	1.9e-142
MSTRG.10377.1	LOC108214161	cellulose synthase A catalytic subunit 4 [UDP-forming]	MYB	PF00249	Myb-like DNA-binding domain	1.7e-10	40.8	DCAR_018514	74.6	1.1e-139
MSTRG.10377.2	LOC108214161	cellulose synthase A catalytic subunit 4 [UDP-forming]	MYB	PF00249	Myb-like DNA-binding domain	1.7e-10	40.8	DCAR_018514	74.6	1.1e-139
MSTRG.10377.3	LOC108214161	cellulose synthase A catalytic subunit 4 [UDP-forming]	MYB	PF00249	Myb-like DNA-binding domain	1.7e-10	40.8	DCAR_018514	74.6	1.1e-139
MSTRG.10377.4	LOC108214161	cellulose synthase A catalytic subunit 4 [UDP-forming]	MYB	PF00249	Myb-like DNA-binding domain	1.7e-10	40.8	DCAR_018514	74.6	1.1e-139
MSTRG.10377.6	LOC108214161	cellulose synthase A catalytic subunit 4 [UDP-forming]	MYB	PF00249	Myb-like DNA-binding domain	1.7e-10	40.8	DCAR_018514	74.6	8.4e-140
MSTRG.10822.3	LOC108215770	transcription factor PCL1-like	MYB	PF00249	Myb-like DNA-binding domain	1.3e-08	34.7	DCAR_015637	100	1.2e-162
MSTRG.10822.4	LOC108215770	transcription factor PCL1-like	MYB	PF00249	Myb-like DNA-binding domain	1.3e-08	34.7	DCAR_015637	100	1.2e-162
MSTRG.11771.1	LOC108218426	MYB-like transcription factor ETC3	MYB	PF00249	Myb-like DNA-binding domain	4.4e-08	33	DCAR_014531	100	1e-34
MSTRG.12094.2	LOC108216212	protein REVEILLE 1-like	MYB	PF00249	Myb-like DNA-binding domain	5.7e-07	29.5	DCAR_010064	64.5	1.2e-20
MSTRG.13391.3	LOC108217814	probable transcription factor KAN4, transcript variant X2	MYB	PF00249	Myb-like DNA-binding domain	1.9e-07	31	DCAR_012761	100	3.3e-118
MSTRG.13391.4	LOC108217814	probable transcription factor KAN4, transcript variant X2	MYB	PF00249	Myb-like DNA-binding domain	1.9e-07	31	DCAR_012761	100	3.3e-118
MSTRG.14749.1	LOC108224109	TSL-kinase interacting protein 1	MYB	PF00249	Myb-like DNA-binding domain	2.8e-07	30.4	DCAR_017687	100	0
MSTRG.16122.1	LOC108223693	uncharacterized LOC108223693	MYB	PF00249	Myb-like DNA-binding domain	1e-06	28.6	DCAR_012853	55	2.5e-80
MSTRG.16654.1	LOC108227232	histone deacetylase 15	MYB	PF00249	Myb-like DNA-binding domain	2.5e-07	30.6	DCAR_023184	100	1.3e-77
MSTRG.17569.1	LOC108225749	-	MYB	PF00249	Myb-like DNA-binding domain	3.6e-08	33.3	DCAR_022065	99.2	1.2e-213
MSTRG.17569.3	LOC108225749	-	MYB	PF00249	Myb-like DNA-binding domain	6.7e-06	26	DCAR_022065	100	1.9e-24
MSTRG.17569.4	LOC108225749	-	MYB	PF00249	Myb-like DNA-binding domain	1.7e-06	27.9	DCAR_022065	100	7.8e-174
MSTRG.17569.5	LOC108225749	-	MYB	PF00249	Myb-like DNA-binding domain	3.2e-07	30.3	DCAR_022065	100	3.5e-154
MSTRG.17651.1	LOC108192903	telomere repeat-binding factor 1, transcript variant X3	MYB	PF00249	Myb-like DNA-binding domain	8.8e-09	35.3	DCAR_021950	100	5e-159
MSTRG.17651.2	LOC108192903	telomere repeat-binding factor 1, transcript variant X3	MYB	PF00249	Myb-like DNA-binding domain	8.8e-09	35.3	DCAR_021950	100	5e-159
MSTRG.17651.3	LOC108192903	telomere repeat-binding factor 1, transcript variant X3	MYB	PF00249	Myb-like DNA-binding domain	8.8e-09	35.3	DCAR_021950	100	5e-159
MSTRG.18418.1	LOC108227951	transcriptional adapter ADA2	MYB	PF00249	Myb-like DNA-binding domain	3e-07	30.3
MSTRG.20202.3	LOC108194166	transcription factor GAMYB	MYB	PF00249	Myb-like DNA-binding domain	2e-15	56.6	DCAR_024045	100	4.7e-130
MSTRG.21691.1	LOC108195640	telomere repeat-binding factor 3-like, transcript variant X2	MYB	PF00249	Myb-like DNA-binding domain	4.5e-10	39.4	DCAR_021950	67.3	5.4e-17
MSTRG.21691.2	LOC108195640	telomere repeat-binding factor 3-like, transcript variant X2	MYB	PF00249	Myb-like DNA-binding domain	4.5e-10	39.4	DCAR_021950	67.3	5.4e-17
MSTRG.21795.1	LOC108196620	uncharacterized LOC108196620, transcript variant X9	MYB	PF00249	Myb-like DNA-binding domain	4.2e-06	26.7	DCAR_025931	100	4.3e-08
MSTRG.21795.2	LOC108196620	uncharacterized LOC108196620, transcript variant X9	MYB	PF00249	Myb-like DNA-binding domain	4.3e-06	26.6	DCAR_025931	99.2	8.2e-74
MSTRG.21795.3	LOC108196620	uncharacterized LOC108196620, transcript variant X9	MYB	PF00249	Myb-like DNA-binding domain	5.6e-06	26.3	DCAR_025931	100	4.3e-08
MSTRG.21805.1	LOC108196210	vam6/Vps39-like protein, transcript variant X4	MYB	PF00249	Myb-like DNA-binding domain	4.9e-07	29.7	DCAR_025941	100	9.2e-44
MSTRG.21805.2	LOC108196210	vam6/Vps39-like protein, transcript variant X4	MYB	PF00249	Myb-like DNA-binding domain	4.9e-07	29.7	DCAR_025941	100	9.2e-44
MSTRG.21805.3	LOC108196210	vam6/Vps39-like protein, transcript variant X4	MYB	PF00249	Myb-like DNA-binding domain	4.9e-07	29.7	DCAR_025941	100	9.2e-44
MSTRG.21805.4	LOC108196210	vam6/Vps39-like protein, transcript variant X4	MYB	PF00249	Myb-like DNA-binding domain	4.9e-07	29.7	DCAR_025941	100	9.2e-44
MSTRG.21924.1	LOC108196925	transcription factor MYB1R1-like	MYB	PF00249	Myb-like DNA-binding domain	9.6e-12	44.7	DCAR_026095	92.6	1.6e-143
MSTRG.23803.2	LOC108197851	transcription factor MYB108-like	MYB	PF00249	Myb-like DNA-binding domain	1.4e-07	31.4	DCAR_026970	100	1.2e-90
MSTRG.24107.2	LOC108197621	myb family transcription factor APL-like	MYB	PF00249	Myb-like DNA-binding domain	2.2e-06	27.6	DCAR_019908	79.8	1.4e-34
MSTRG.24107.3	LOC108197621	myb family transcription factor APL-like	MYB	PF00249	Myb-like DNA-binding domain	8e-06	25.8	DCAR_026609	100	4.7e-34
MSTRG.2687.1	LOC108205184	uncharacterized LOC108205184	MYB	PF00249	Myb-like DNA-binding domain	1.8e-13	50.3	DCAR_003410	95.8	1e-248
MSTRG.2687.2	LOC108205184	uncharacterized LOC108205184	MYB	PF00249	Myb-like DNA-binding domain	1.7e-13	50.4	DCAR_003410	90.1	1e-229
MSTRG.5571.1	LOC108205942	transcription factor MYB1R1-like	MYB	PF00249	Myb-like DNA-binding domain	1.4e-11	44.3	DCAR_006845	100	8.4e-89
MSTRG.5722.2	LOC108208909	protein LHY, transcript variant X9	MYB	PF00249	Myb-like DNA-binding domain	3.3e-13	49.4	DCAR_023259	66.1	5.3e-37
MSTRG.5722.5	LOC108208909	protein LHY, transcript variant X9	MYB	PF00249	Myb-like DNA-binding domain	3.3e-13	49.4	DCAR_023259	66.1	5.3e-37
MSTRG.5868.2	LOC108209299	uncharacterized LOC108209299	MYB	PF00249	Myb-like DNA-binding domain	2.5e-08	33.8	DCAR_007159	100	8.6e-86
MSTRG.6259.2	LOC108209085	uncharacterized LOC108209085	MYB	PF00249	Myb-like DNA-binding domain	1.8e-10	40.6	DCAR_007584	100	5.4e-197
MSTRG.6307.2	LOC108208221	telomere repeat-binding factor 4-like	MYB	PF00249	Myb-like DNA-binding domain	9.9e-10	38.3	DCAR_007638	98.3	1.1e-64
MSTRG.6307.3	LOC108208221	telomere repeat-binding factor 4-like	MYB	PF00249	Myb-like DNA-binding domain	1e-07	31.9	DCAR_007638	100	2.1e-56
MSTRG.6307.4	LOC108208221	telomere repeat-binding factor 4-like	MYB	PF00249	Myb-like DNA-binding domain	8.7e-10	38.5	DCAR_007638	100	2.1e-94
MSTRG.6307.5	LOC108208221	telomere repeat-binding factor 4-like	MYB	PF00249	Myb-like DNA-binding domain	1e-09	38.3	DCAR_007638	100	2.1e-56
MSTRG.6657.1	LOC108206232	myb-related protein 330-like	MYB	PF00249	Myb-like DNA-binding domain	2e-09	37.3	DCAR_008083	100	1.7e-124
MSTRG.7091.2	LOC108205691	protein REVEILLE 6	MYB	PF00249	Myb-like DNA-binding domain	1.7e-11	43.9	DCAR_008634	100	1.3e-186
MSTRG.12510.1	LOC108216626	NAC domain-containing protein 92-like	NAC	PF02365	No apical meristem (NAM) protein	4e-29	101.2	DCAR_013698	100	4.6e-226
MSTRG.13933.1	LOC108220322	NAC domain-containing protein 2-like	NAC	PF02365	No apical meristem (NAM) protein	6.8e-16	58.8	DCAR_016661	100	5.4e-123
MSTRG.14114.2	LOC108222681	protein SOMBRERO	NAC	PF02365	No apical meristem (NAM) protein	2.7e-28	98.5	DCAR_016856	100	1.5e-169
MSTRG.14115.1	LOC108220941	NAC domain-containing protein 92-like	NAC	PF02365	No apical meristem (NAM) protein	2.7e-29	101.7	DCAR_016858	100	2.9e-99
MSTRG.14115.2	LOC108220941	NAC domain-containing protein 92-like	NAC	PF02365	No apical meristem (NAM) protein	1.2e-08	35.6	DCAR_016858	99.4	2.8e-184
MSTRG.14351.1	LOC108220943	NAC domain-containing protein 72	NAC	PF02365	No apical meristem (NAM) protein	4.7e-27	94.5	DCAR_017156	100	6.2e-80
MSTRG.17257.2	LOC108226680	NAC transcription factor 25-like	NAC	PF02365	No apical meristem (NAM) protein	3e-28	98.4	DCAR_022480	100	8.4e-214
MSTRG.21328.2	LOC108195256	NAC domain-containing protein 92-like	NAC	PF02365	No apical meristem (NAM) protein	4e-31	107.6	DCAR_025382	100	4.1e-85
MSTRG.841.1	LOC108204501	NAC domain-containing protein 82, transcript variant X3	NAC	PF02365	No apical meristem (NAM) protein	9.1e-28	96.8	DCAR_001346	99.3	8.1e-87
MSTRG.8743.1	LOC108214866	NAC domain-containing protein 91-like	NAC	PF02365	No apical meristem (NAM) protein	7.4e-25	87.5	DCAR_010568	100	0
MSTRG.9151.1	LOC108213449	NAC domain-containing protein 92	NAC	PF02365	No apical meristem (NAM) protein	5.9e-09	36.5	DCAR_011084	99.6	1.1e-151
MSTRG.9151.2	LOC108213449	NAC domain-containing protein 92	NAC	PF02365	No apical meristem (NAM) protein	2.7e-16	60.1	DCAR_011084	100	1e-31
MSTRG.9920.1	LOC108213013	NAC domain-containing protein 91, transcript variant X3	NAC	PF02365	No apical meristem (NAM) protein	4.6e-16	59.3	DCAR_012021	98.1	1.5e-245
MSTRG.9920.2	LOC108213013	NAC domain-containing protein 91, transcript variant X3	NAC	PF02365	No apical meristem (NAM) protein	4.5e-16	59.3	DCAR_012021	98.1	2.5e-245
MSTRG.1471.1	LOC108227547	nuclear transcription factor Y subunit A-1, transcript variant X2	NF-YA	PF02045	CCAAT-binding transcription factor (CBF-B/NF-YA) subunit B	1.8e-27	95.6	DCAR_002074	92.5	3.9e-162
MSTRG.1471.4	LOC108227547	nuclear transcription factor Y subunit A-1, transcript variant X2	NF-YA	PF02045	CCAAT-binding transcription factor (CBF-B/NF-YA) subunit B	1.8e-27	95.6	DCAR_002074	92.5	3.9e-162
MSTRG.1471.5	LOC108227547	nuclear transcription factor Y subunit A-1, transcript variant X2	NF-YA	PF02045	CCAAT-binding transcription factor (CBF-B/NF-YA) subunit B	1.6e-27	95.8	DCAR_002074	92.8	2.6e-155
MSTRG.1471.6	LOC108227547	nuclear transcription factor Y subunit A-1, transcript variant X2	NF-YA	PF02045	CCAAT-binding transcription factor (CBF-B/NF-YA) subunit B	1.6e-27	95.8	DCAR_002074	92.8	2.6e-155
MSTRG.1471.7	LOC108227547	nuclear transcription factor Y subunit A-1, transcript variant X2	NF-YA	PF02045	CCAAT-binding transcription factor (CBF-B/NF-YA) subunit B	1.8e-27	95.6	DCAR_002074	92.5	3.9e-162
MSTRG.1471.8	LOC108227547	nuclear transcription factor Y subunit A-1, transcript variant X2	NF-YA	PF02045	CCAAT-binding transcription factor (CBF-B/NF-YA) subunit B	1.6e-27	95.8	DCAR_002074	92.8	2.6e-155
MSTRG.22222.5	LOC108194047	nuclear transcription factor Y subunit A-3, transcript variant X4	NF-YA	PF02045	CCAAT-binding transcription factor (CBF-B/NF-YA) subunit B	2e-10	41	DCAR_026393	100	5.3e-129
MSTRG.22628.1	LOC108198122	nuclear transcription factor Y subunit A-7-like	NF-YA	PF02045	CCAAT-binding transcription factor (CBF-B/NF-YA) subunit B	4.3e-28	97.7	DCAR_028285	99	3.1e-177
MSTRG.22628.3	LOC108198122	nuclear transcription factor Y subunit A-7-like	NF-YA	PF02045	CCAAT-binding transcription factor (CBF-B/NF-YA) subunit B	2.2e-28	98.6	DCAR_028285	100	4.5e-116
MSTRG.22628.4	LOC108198122	nuclear transcription factor Y subunit A-7-like	NF-YA	PF02045	CCAAT-binding transcription factor (CBF-B/NF-YA) subunit B	4e-28	97.7	DCAR_028285	100	4.1e-169
MSTRG.26295.2	LOC108192438	nuclear transcription factor Y subunit A-1-like	NF-YA	PF02045	CCAAT-binding transcription factor (CBF-B/NF-YA) subunit B	3e-25	88.6	DCAR_031537	97.4	4.7e-162
MSTRG.20090.1	LOC108196512	protein NLP9-like, transcript variant X2	Nin-like	PF02042	RWP-RK domain	2e-26	91.6	DCAR_023921	100	9.7e-285
MSTRG.20090.2	LOC108196512	protein NLP9-like, transcript variant X2	Nin-like	PF02042	RWP-RK domain	3.8e-26	90.7	DCAR_023921	99	0
MSTRG.20090.5	LOC108196512	protein NLP9-like, transcript variant X2	Nin-like	PF02042	RWP-RK domain	3.8e-26	90.7	DCAR_023921	99	0
MSTRG.5078.1	LOC108206434	protein NLP2-like	Nin-like	PF02042	RWP-RK domain	4.1e-25	87.4	DCAR_006285	100	0
MSTRG.12196.1	LOC108215754	squamosa promoter-binding-like protein 6, transcript variant X1	SBP	PF03110	SBP domain	1.8e-31	108.1	DCAR_014026	100	0
MSTRG.19565.3	LOC108228126	squamosa promoter-binding-like protein 9, transcript variant X2	SBP	PF03110	SBP domain	1.2e-08	34.9	DCAR_019839	100	1.8e-48
MSTRG.23822.1	LOC108199352	squamosa promoter-binding-like protein 1	SBP	PF03110	SBP domain	4.4e-29	100.4	DCAR_026953	97.5	0
MSTRG.6183.2	LOC108206377	squamosa promoter-binding-like protein 13A	SBP	PF03110	SBP domain	2.2e-18	66.1	DCAR_007501	100	1.1e-108
MSTRG.6183.3	LOC108206377	squamosa promoter-binding-like protein 13A	SBP	PF03110	SBP domain	1e-20	73.6	DCAR_007501	100	1.8e-77
MSTRG.6183.4	LOC108206377	squamosa promoter-binding-like protein 13A	SBP	PF03110	SBP domain	2.4e-17	62.8	DCAR_007501	100	1.6e-77
MSTRG.11806.2	LOC108219044	transcription factor TCP20, transcript variant X2	TCP	PF03634	TCP family transcription factor	1e-31	110.5	DCAR_014495	100	6.9e-138
MSTRG.11806.3	LOC108219044	transcription factor TCP20, transcript variant X2	TCP	PF03634	TCP family transcription factor	8e-32	110.8	DCAR_014495	100	6.9e-138
MSTRG.13192.1	LOC108218616	uncharacterized LOC108218616	TCP	PF03634	TCP family transcription factor	2.4e-30	106	DCAR_012989	100	1.5e-102
MSTRG.13192.3	LOC108218616	uncharacterized LOC108218616	TCP	PF03634	TCP family transcription factor	2.4e-30	106	DCAR_012989	100	1.5e-102
MSTRG.13192.4	LOC108218616	uncharacterized LOC108218616	TCP	PF03634	TCP family transcription factor	2.4e-30	106	DCAR_012989	100	1.5e-102
MSTRG.16388.1	LOC108223700	transcription factor TCP4	TCP	PF03634	TCP family transcription factor	3.4e-33	115.3	DCAR_019587	100	4.2e-219
MSTRG.1972.1	LOC108211342	transcription factor TCP7	TCP	PF03634	TCP family transcription factor	2.5e-36	125.5	DCAR_002594	100	4.2e-140
MSTRG.1972.3	LOC108211342	transcription factor TCP7	TCP	PF03634	TCP family transcription factor	2.5e-36	125.5	DCAR_002594	100	4.2e-140
MSTRG.5635.2	LOC108207001	transcription factor TCP9-like	TCP	PF03634	TCP family transcription factor	9.1e-32	110.6	DCAR_006899	100	2.7e-165
MSTRG.5635.3	LOC108207001	transcription factor TCP9-like	TCP	PF03634	TCP family transcription factor	1e-31	110.5	DCAR_006899	98	2.6e-160
MSTRG.15941.1	LOC108220116	single-stranded DNA-bindig protein WHY2, mitochondrial-like, transcript variant X4	Whirly	PF08536	Whirly transcription factor	3.7e-20	72	DCAR_015312	86.2	2.1e-23
MSTRG.10161.1	LOC108210769	probable WRKY transcription factor 69	WRKY	PF03106	WRKY DNA -binding domain	6.9e-07	29.4	DCAR_012337	100	1e-36
MSTRG.10161.3	LOC108210769	probable WRKY transcription factor 69	WRKY	PF03106	WRKY DNA -binding domain	2.6e-25	88.4	DCAR_012337	100	3.1e-132
MSTRG.11050.2	LOC108219317	probable WRKY transcription factor 33	WRKY	PF03106	WRKY DNA -binding domain	2.6e-26	91.6	DCAR_028893	65.6	3.2e-60
MSTRG.12900.2	LOC108218382	probable WRKY transcription factor 65	WRKY	PF03106	WRKY DNA -binding domain	6e-06	26.4	DCAR_013280	100	9.3e-76
MSTRG.15212.1	LOC108220810	probable WRKY transcription factor 65	WRKY	PF03106	WRKY DNA -binding domain	4.8e-25	87.5	DCAR_018294	100	1.9e-123
MSTRG.15212.3	LOC108220810	probable WRKY transcription factor 65	WRKY	PF03106	WRKY DNA -binding domain	2.8e-12	46.6	DCAR_018294	100	1e-95
MSTRG.16229.1	LOC108220508	probable WRKY transcription factor 15	WRKY	PF03106	WRKY DNA -binding domain	1.1e-26	92.8	DCAR_019421	100	1.1e-174
MSTRG.16229.2	LOC108220481	probable WRKY transcription factor 15	WRKY	PF03106	WRKY DNA -binding domain	1.1e-26	92.8	DCAR_019421	100	1.1e-174
MSTRG.16229.3	LOC108220508	probable WRKY transcription factor 15	WRKY	PF03106	WRKY DNA -binding domain	1.1e-26	92.8	DCAR_019421	100	1.1e-174
MSTRG.2267.1	LOC108204915	probable WRKY transcription factor 33	WRKY	PF03106	WRKY DNA -binding domain	1.9e-34	117.7	DCAR_028893	56	2.8e-41
MSTRG.2267.2	LOC108204915	probable WRKY transcription factor 33	WRKY	PF03106	WRKY DNA -binding domain	3e-26	91.4	DCAR_016808	47.6	2.4e-06
MSTRG.25588.2	LOC108200883	probable WRKY transcription factor 48	WRKY	PF03106	WRKY DNA -binding domain	1.9e-26	92	DCAR_030459	95	6.1e-106
MSTRG.3385.2	LOC108205320	probable WRKY transcription factor 31	WRKY	PF03106	WRKY DNA -binding domain	6.7e-27	93.5	DCAR_004233	98.3	5.2e-65
MSTRG.4174.1	LOC108208014	probable WRKY transcription factor 65	WRKY	PF03106	WRKY DNA -binding domain	3e-25	88.2	DCAR_005143	100	3.1e-152
MSTRG.5881.2	LOC108205907	probable WRKY transcription factor 3	WRKY	PF03106	WRKY DNA -binding domain	7.7e-27	93.3	DCAR_007177	100	4.9e-98
MSTRG.5881.3	LOC108205907	probable WRKY transcription factor 3	WRKY	PF03106	WRKY DNA -binding domain	5.9e-26	90.5	DCAR_007177	100	1.9e-27
MSTRG.5881.4	LOC108205907	probable WRKY transcription factor 3	WRKY	PF03106	WRKY DNA -binding domain	3.7e-34	116.8	DCAR_007177	100	3.1e-10
MSTRG.5881.5	LOC108205907	probable WRKY transcription factor 3	WRKY	PF03106	WRKY DNA -binding domain	1.9e-33	114.5	DCAR_007177	100	3.1e-10
MSTRG.8803.1	LOC108213302	probable WRKY transcription factor 27	WRKY	PF03106	WRKY DNA -binding domain	7.9e-24	83.6	DCAR_010654	100	1.5e-171
MSTRG.8803.3	LOC108213302	probable WRKY transcription factor 27	WRKY	PF03106	WRKY DNA -binding domain	3.2e-24	84.9	DCAR_010654	100	5.8e-99
MSTRG.8803.4	LOC108213302	probable WRKY transcription factor 27	WRKY	PF03106	WRKY DNA -binding domain	7.9e-24	83.6	DCAR_010654	100	1.5e-171
MSTRG.11434.2	LOC108216722	axial regulator YABBY 5	YABBY	PF04690	YABBY protein	7.1e-06	26.5	DCAR_014892	91.7	1.2e-75
MSTRG.4992.2	LOC108206887	putative axial regulator YABBY 2	YABBY	PF04690	YABBY protein	1.4e-32	113.4	DCAR_004921	43.2	4.1e-19
MSTRG.5795.1	LOC108208192	axial regulator YABBY 4, transcript variant X2	YABBY	PF04690	YABBY protein	2e-43	148.6	DCAR_007074	100	3.2e-85
MSTRG.1127.1	LOC108205088	zinc-finger homeodomain protein 4	ZF-HD	PF04770	ZF-HD protein dimerisation region	5.8e-28	96.9	DCAR_001728	100	2.1e-141
MSTRG.12379.2	LOC108217410	uncharacterized LOC108217410	ZF-HD	PF04770	ZF-HD protein dimerisation region	8e-30	102.8	DCAR_025947	52.8	1.9e-52

## Sheet: B_CK vs HEHP
Table_S3B. Total DEGs identified as TFs in CK vs HEHP
Transcript id	Gene id	Gene description	Family	DNA domain	Domain description	Evalue	Score	TF id	Hit pident	Hit evalue
MSTRG.14784.1	LOC108221057	floral homeotic protein APETALA 2-like, transcript variant X2	AP2	PF00847	AP2 domain	2.1e-18	66.2	DCAR_017724	99.3	7.8e-254
MSTRG.14973.1	LOC108222155	AP2-like ethylene-responsive transcription factor AIL1	AP2	PF00847	AP2 domain	4.7e-15	55.5	DCAR_017975	86.1	7.5e-173
MSTRG.14973.2	LOC108222155	AP2-like ethylene-responsive transcription factor AIL1	AP2	PF00847	AP2 domain	2e-15	56.6	DCAR_017975	100	1.6e-77
MSTRG.14973.3	LOC108222155	AP2-like ethylene-responsive transcription factor AIL1	AP2	PF00847	AP2 domain	3.5e-08	33.4	DCAR_017975	100	6.7e-118
MSTRG.14973.4	LOC108222155	AP2-like ethylene-responsive transcription factor AIL1	AP2	PF00847	AP2 domain	3.6e-22	78.2	DCAR_017975	87.9	6e-217
MSTRG.15714.2	LOC108222025	AP2-like ethylene-responsive transcription factor TOE3	AP2	PF00847	AP2 domain	1.7e-16	60.1	DCAR_018848	100	1.2e-139
MSTRG.19341.2	LOC108224255	AP2-like ethylene-responsive transcription factor ANT, transcript variant X1	AP2	PF00847	AP2 domain	1.9e-22	79.1	DCAR_020068	99.4	2.6e-307
MSTRG.19341.4	LOC108224461	AP2-like ethylene-responsive transcription factor ANT	AP2	PF00847	AP2 domain	1.9e-22	79.1	DCAR_020067	99.4	4e-308
MSTRG.6315.2	LOC108206790	AP2-like ethylene-responsive transcription factor AIL1	AP2	PF00847	AP2 domain	3e-20	72.1	DCAR_007644	100	0
MSTRG.17295.1	LOC108227235	auxin response factor 5	ARF	PF02362	B3 DNA binding domain	7.1e-23	80.3	DCAR_022437	100	0
MSTRG.17295.1	LOC108227235	auxin response factor 5	ARF	PF06507	Auxin response factor	7.3e-34	115.7	DCAR_022437	100	0
MSTRG.21224.2	LOC108196413	auxin response factor 11-like, transcript variant X2	ARF	PF02362	B3 DNA binding domain	6.6e-22	77.2	DCAR_025262	100	4.3e-60
MSTRG.21224.2	LOC108196413	auxin response factor 11-like, transcript variant X2	ARF	PF06507	Auxin response factor	1.1e-31	108.7	DCAR_025262	100	4.3e-60
MSTRG.23022.1	LOC108199285	auxin response factor 6-like, transcript variant X2	ARF	PF02362	B3 DNA binding domain	1.2e-22	79.5	DCAR_007870	74.1	0
MSTRG.23022.1	LOC108199285	auxin response factor 6-like, transcript variant X2	ARF	PF06507	Auxin response factor	4.1e-34	116.5	DCAR_007870	74.1	0
MSTRG.3092.1	LOC108203923	auxin response factor 6	ARF	PF02362	B3 DNA binding domain	8.4e-23	80	DCAR_007870	78.6	0
MSTRG.3092.1	LOC108203923	auxin response factor 6	ARF	PF06507	Auxin response factor	9.7e-35	118.5	DCAR_007870	78.6	0
MSTRG.4350.2	LOC108206581	auxin response factor 18-like, transcript variant X1	ARF	PF02362	B3 DNA binding domain	2.9e-24	84.7	DCAR_005400	96.7	0
MSTRG.4350.2	LOC108206581	auxin response factor 18-like, transcript variant X1	ARF	PF06507	Auxin response factor	2.7e-30	104.3	DCAR_005400	96.7	0
MSTRG.4350.3	LOC108206581	auxin response factor 18-like, transcript variant X1	ARF	PF02362	B3 DNA binding domain	3.9e-20	71.5	DCAR_005400	99.5	1.3e-110
MSTRG.4350.3	LOC108206581	auxin response factor 18-like, transcript variant X1	ARF	PF06507	Auxin response factor	1.5e-30	105.1	DCAR_005400	99.5	1.3e-110
MSTRG.6521.2	LOC108209014	auxin response factor 6-like	ARF	PF02362	B3 DNA binding domain	7e-07	28.9	DCAR_007870	93.5	2.8e-110
MSTRG.6521.2	LOC108209014	auxin response factor 6-like	ARF	PF06507	Auxin response factor	1e-34	118.5	DCAR_007870	93.5	2.8e-110
MSTRG.6521.3	LOC108209014	auxin response factor 6-like	ARF	PF02362	B3 DNA binding domain	7.7e-23	80.2	DCAR_007870	100	0
MSTRG.6521.3	LOC108209014	auxin response factor 6-like	ARF	PF06507	Auxin response factor	5.2e-15	55.3	DCAR_007870	100	0
MSTRG.9839.2	LOC108214321	auxin response factor 19-like	ARF	PF02362	B3 DNA binding domain	8.3e-23	80.1	DCAR_011930	100	3.9e-19
MSTRG.9839.2	LOC108214321	auxin response factor 19-like	ARF	PF06507	Auxin response factor	1e-34	118.5	DCAR_011930	100	3.9e-19
MSTRG.9839.3	LOC108214321	auxin response factor 19-like	ARF	PF02362	B3 DNA binding domain	2.5e-22	78.5	DCAR_011930	100	0
MSTRG.9839.3	LOC108214321	auxin response factor 19-like	ARF	PF06507	Auxin response factor	1e-34	118.5	DCAR_011930	100	0
MSTRG.10884.2	LOC108218906	auxin response factor 4-like	B3	PF02362	B3 DNA binding domain	3.9e-08	32.9	DCAR_015554	90.2	2.1e-157
MSTRG.11155.1	LOC108216714	B3 domain-containing protein At3g19184-like	B3	PF02362	B3 DNA binding domain	1e-16	60.5	DCAR_019459	67.4	4.6e-36
MSTRG.13392.1	LOC108215529	B3 domain-containing protein Os01g0723500-like, transcript variant X2	B3	PF02362	B3 DNA binding domain	7e-31	106	DCAR_012760	94.9	5.7e-280
MSTRG.13392.4	LOC108215529	B3 domain-containing protein Os01g0723500-like, transcript variant X2	B3	PF02362	B3 DNA binding domain	5.6e-11	42.1	DCAR_012760	100	2.9e-175
MSTRG.17295.1	LOC108227235	auxin response factor 5	B3	PF02362	B3 DNA binding domain	7.1e-23	80.3	DCAR_022437	100	0
MSTRG.20145.4	LOC108196009	B3 domain-containing protein Os07g0679700-like, transcript variant X3	B3	PF02362	B3 DNA binding domain	4.2e-16	58.5	DCAR_023976	100	4.3e-59
MSTRG.20145.6	LOC108196009	B3 domain-containing protein Os07g0679700-like, transcript variant X3	B3	PF02362	B3 DNA binding domain	3.4e-16	58.8	DCAR_023976	100	7.9e-142
MSTRG.21224.2	LOC108196413	auxin response factor 11-like, transcript variant X2	B3	PF02362	B3 DNA binding domain	6.6e-22	77.2	DCAR_025262	100	4.3e-60
MSTRG.22852.1	LOC108197978	B3 domain-containing protein Os07g0563300-like, transcript variant X2	B3	PF02362	B3 DNA binding domain	1.6e-15	56.6	DCAR_028123	89.8	0
MSTRG.23022.1	LOC108199285	auxin response factor 6-like, transcript variant X2	B3	PF02362	B3 DNA binding domain	1.2e-22	79.5	DCAR_007870	74.1	0
MSTRG.25103.3	LOC108200909	uncharacterized LOC108200909, transcript variant X1	B3	PF02362	B3 DNA binding domain	2.1e-08	33.8	DCAR_030200	47.3	3.1e-44
MSTRG.3085.1	LOC108209117	DEAD-box ATP-dependent RNA helicase 1-like	B3	PF02362	B3 DNA binding domain	3.3e-07	30	DCAR_003877	100	2.1e-06
MSTRG.3085.2	LOC108209117	DEAD-box ATP-dependent RNA helicase 1-like	B3	PF02362	B3 DNA binding domain	3.3e-07	30	DCAR_003877	100	2.1e-06
MSTRG.3092.1	LOC108203923	auxin response factor 6	B3	PF02362	B3 DNA binding domain	8.4e-23	80	DCAR_007870	78.6	0
MSTRG.3307.1	LOC108208979	B3 domain-containing protein Os07g0563300-like, transcript variant X4	B3	PF02362	B3 DNA binding domain	1.4e-14	53.7	DCAR_004135	99.6	0
MSTRG.3919.3	LOC108204567	B3 domain-containing transcription repressor VAL1-like, transcript variant X2	B3	PF02362	B3 DNA binding domain	1.7e-17	63	DCAR_004795	96.8	0
MSTRG.3919.4	LOC108204567	B3 domain-containing transcription repressor VAL1-like, transcript variant X2	B3	PF02362	B3 DNA binding domain	1.7e-17	63	DCAR_004795	96.8	0
MSTRG.3919.5	LOC108204567	B3 domain-containing transcription repressor VAL1-like, transcript variant X2	B3	PF02362	B3 DNA binding domain	1e-17	63.7	DCAR_004795	95	0
MSTRG.3919.6	LOC108204567	B3 domain-containing transcription repressor VAL1-like, transcript variant X2	B3	PF02362	B3 DNA binding domain	8.7e-18	63.9	DCAR_004795	94.2	5.5e-264
MSTRG.3919.7	LOC108204567	B3 domain-containing transcription repressor VAL1-like, transcript variant X2	B3	PF02362	B3 DNA binding domain	7.3e-18	64.2	DCAR_004795	93.6	6.9e-245
MSTRG.4350.2	LOC108206581	auxin response factor 18-like, transcript variant X1	B3	PF02362	B3 DNA binding domain	2.9e-24	84.7	DCAR_005400	96.7	0
MSTRG.4350.3	LOC108206581	auxin response factor 18-like, transcript variant X1	B3	PF02362	B3 DNA binding domain	3.9e-20	71.5	DCAR_005400	99.5	1.3e-110
MSTRG.5445.1	LOC108206309	uncharacterized LOC108206309	B3	PF02362	B3 DNA binding domain	1.4e-06	28
MSTRG.5445.3	LOC108206309	uncharacterized LOC108206309	B3	PF02362	B3 DNA binding domain	1.4e-06	28
MSTRG.6521.2	LOC108209014	auxin response factor 6-like	B3	PF02362	B3 DNA binding domain	7e-07	28.9	DCAR_007870	93.5	2.8e-110
MSTRG.6521.3	LOC108209014	auxin response factor 6-like	B3	PF02362	B3 DNA binding domain	7.7e-23	80.2	DCAR_007870	100	0
MSTRG.9839.2	LOC108214321	auxin response factor 19-like	B3	PF02362	B3 DNA binding domain	8.3e-23	80.1	DCAR_011930	100	3.9e-19
MSTRG.9839.3	LOC108214321	auxin response factor 19-like	B3	PF02362	B3 DNA binding domain	2.5e-22	78.5	DCAR_011930	100	0
MSTRG.14609.1	LOC108223790	protein BASIC PENTACYSTEINE6	BBR-BPC	PF06217	GAGA binding protein-like family	7.3e-101	338.2	DCAR_017498	100	3.7e-178
MSTRG.14609.2	LOC108223790	protein BASIC PENTACYSTEINE6	BBR-BPC	PF06217	GAGA binding protein-like family	3.3e-103	345.9	DCAR_017498	100	1.1e-191
MSTRG.19795.1	LOC108193526	protein BASIC PENTACYSTEINE2-like	BBR-BPC	PF06217	GAGA binding protein-like family	3.5e-95	319.6	DCAR_023538	100	3.2e-213
MSTRG.2913.1	LOC108205973	protein BASIC PENTACYSTEINE4	BBR-BPC	PF06217	GAGA binding protein-like family	6.1e-83	279.4	DCAR_003687	100	2.2e-164
MSTRG.16321.1	LOC108223871	protein BRASSINAZOLE-RESISTANT 1-like	BES1	PF05687	BES1/BZR1 plant transcription factor, N-terminal	1.9e-58	197	DCAR_019509	100	4.8e-181
MSTRG.16407.1	LOC108220643	BES1/BZR1 homolog protein 4-like	BES1	PF05687	BES1/BZR1 plant transcription factor, N-terminal	5e-64	215.2	DCAR_019605	100	6.9e-191
MSTRG.18471.1	LOC108226987	BES1/BZR1 homolog protein 4-like	BES1	PF05687	BES1/BZR1 plant transcription factor, N-terminal	1.9e-53	180.8	DCAR_021029	100	3.7e-175
MSTRG.7230.1	LOC108215277	protein BRASSINAZOLE-RESISTANT 1	BES1	PF05687	BES1/BZR1 plant transcription factor, N-terminal	1.6e-62	210.3	DCAR_008773	100	4.8e-184
MSTRG.12641.1	LOC108216004	transcription factor bHLH130	bHLH	PF00010	Helix-loop-helix DNA-binding domain	4.5e-11	42.4	DCAR_013566	100	2.2e-49
MSTRG.12641.2	LOC108216004	transcription factor bHLH130	bHLH	PF00010	Helix-loop-helix DNA-binding domain	4.5e-11	42.4	DCAR_013566	100	2.2e-49
MSTRG.12641.3	LOC108216004	transcription factor bHLH130	bHLH	PF00010	Helix-loop-helix DNA-binding domain	1.8e-10	40.5	DCAR_013566	100	1.4e-75
MSTRG.13284.1	LOC108216411	transcription factor bHLH94-like	bHLH	PF00010	Helix-loop-helix DNA-binding domain	9.7e-12	44.5	DCAR_012875	98	1e-136
MSTRG.13284.2	LOC108216411	transcription factor bHLH94-like	bHLH	PF00010	Helix-loop-helix DNA-binding domain	9.7e-12	44.5	DCAR_012875	97.6	3.8e-136
MSTRG.16024.1	LOC108224041	transcription factor ILR3-like	bHLH	PF00010	Helix-loop-helix DNA-binding domain	6.9e-07	29	DCAR_019207	95	4.8e-78
MSTRG.16024.2	LOC108224041	transcription factor ILR3-like	bHLH	PF00010	Helix-loop-helix DNA-binding domain	6.9e-07	29	DCAR_019207	95	4.8e-78
MSTRG.16024.3	LOC108224041	transcription factor ILR3-like	bHLH	PF00010	Helix-loop-helix DNA-binding domain	6.9e-07	29	DCAR_019207	95	4.8e-78
MSTRG.16024.5	LOC108224041	transcription factor ILR3-like	bHLH	PF00010	Helix-loop-helix DNA-binding domain	6.9e-07	29	DCAR_019207	95	4.8e-78
MSTRG.16238.1	LOC108223657	probable E3 ubiquitin-protein ligase RHG1A, transcript variant X2	bHLH	PF00010	Helix-loop-helix DNA-binding domain	8.7e-14	51.1	DCAR_019435	100	3.7e-136
MSTRG.16238.2	LOC108223657	probable E3 ubiquitin-protein ligase RHG1A, transcript variant X2	bHLH	PF00010	Helix-loop-helix DNA-binding domain	8.7e-14	51.1	DCAR_019435	100	3.7e-136
MSTRG.1754.1	LOC108221494	transcription factor UNE12-like	bHLH	PF00010	Helix-loop-helix DNA-binding domain	7.8e-08	32	DCAR_002356	93.7	1.3e-145
MSTRG.17603.1	LOC108226066	transcription factor bHLH95	bHLH	PF00010	Helix-loop-helix DNA-binding domain	2.3e-10	40.1	DCAR_031998	41.7	1.7e-10
MSTRG.19340.1	LOC108227304	transcription factor bHLH74	bHLH	PF00010	Helix-loop-helix DNA-binding domain	1.3e-07	31.4	DCAR_020069	93.9	1e-223
MSTRG.19340.3	LOC108227304	transcription factor bHLH74	bHLH	PF00010	Helix-loop-helix DNA-binding domain	1.3e-07	31.4	DCAR_020069	93.9	1e-223
MSTRG.19378.1	LOC108224750	transcription factor bHLH93-like	bHLH	PF00010	Helix-loop-helix DNA-binding domain	3.4e-09	36.4	DCAR_019332	58	1.6e-100
MSTRG.20345.1	LOC108193958	transcription factor bHLH104-like	bHLH	PF00010	Helix-loop-helix DNA-binding domain	9.1e-08	31.8	DCAR_010015	41.4	4.7e-33
MSTRG.21223.1	LOC108193499	transcription factor bHLH13-like	bHLH	PF00010	Helix-loop-helix DNA-binding domain	4.1e-11	42.5	DCAR_025258	100	0
MSTRG.21394.1	LOC108196405	transcription factor BIM3-like	bHLH	PF00010	Helix-loop-helix DNA-binding domain	4.9e-15	55.1	DCAR_026689	40.3	2.1e-46
MSTRG.21562.1	LOC108193422	transcription factor ICE1-like	bHLH	PF00010	Helix-loop-helix DNA-binding domain	2.2e-09	37	DCAR_025656	94.7	1.3e-276
MSTRG.21562.3	LOC108193422	transcription factor ICE1-like	bHLH	PF00010	Helix-loop-helix DNA-binding domain	2.2e-09	37	DCAR_025656	94.7	1.4e-276
MSTRG.23559.2	LOC108197221	transcription factor UNE12-like	bHLH	PF00010	Helix-loop-helix DNA-binding domain	3e-07	30.2	DCAR_027267	98.2	1.3e-150
MSTRG.24052.1	LOC108197109	transcription factor bHLH62-like	bHLH	PF00010	Helix-loop-helix DNA-binding domain	1.6e-06	27.8	DCAR_026671	100	3.6e-201
MSTRG.24052.3	LOC108197109	transcription factor bHLH62-like	bHLH	PF00010	Helix-loop-helix DNA-binding domain	2e-06	27.5	DCAR_026671	86.7	2e-190
MSTRG.24634.1	LOC108202420	transcription factor PIF3, transcript variant X2	bHLH	PF00010	Helix-loop-helix DNA-binding domain	6.1e-14	51.6	DCAR_029297	100	0
MSTRG.24634.3	LOC108202420	transcription factor PIF3, transcript variant X2	bHLH	PF00010	Helix-loop-helix DNA-binding domain	6.1e-14	51.6	DCAR_029297	100	0
MSTRG.24634.4	LOC108202420	transcription factor PIF3, transcript variant X2	bHLH	PF00010	Helix-loop-helix DNA-binding domain	6e-14	51.6	DCAR_029297	100	0
MSTRG.4465.1	LOC108209444	transcription factor bHLH128-like	bHLH	PF00010	Helix-loop-helix DNA-binding domain	9.2e-09	35	DCAR_005536	100	3.8e-104
MSTRG.4465.2	LOC108209444	transcription factor bHLH128-like	bHLH	PF00010	Helix-loop-helix DNA-binding domain	1.7e-06	27.8	DCAR_005536	95.9	3.7e-102
MSTRG.5318.1	LOC108206093	transcription factor MYC2-like	bHLH	PF00010	Helix-loop-helix DNA-binding domain	1e-09	38.1	DCAR_006548	96.6	6.5e-281
MSTRG.5911.3	LOC108206080	transcription factor bHLH76-like, transcript variant X1	bHLH	PF00010	Helix-loop-helix DNA-binding domain	8.8e-07	28.7	DCAR_007211	94.8	1.1e-267
MSTRG.6804.1	LOC108209477	transcription factor MYC3-like	bHLH	PF00010	Helix-loop-helix DNA-binding domain	8.2e-09	35.2	DCAR_008270	100	0
MSTRG.7935.1	LOC108211301	transcription factor bHLH93-like	bHLH	PF00010	Helix-loop-helix DNA-binding domain	1.2e-09	37.8	DCAR_009550	100	2.5e-138
MSTRG.8468.1	LOC108215246	transcription factor BIM1	bHLH	PF00010	Helix-loop-helix DNA-binding domain	1.2e-15	57	DCAR_010178	99.8	0
MSTRG.11867.1	LOC108215730	transcription factor VIP1-like	bZIP	PF00170	bZIP transcription factor	1.2e-08	34.7	DCAR_014428	100	4.6e-171
MSTRG.12005.1	LOC108217776	transcription factor TGA1-like	bZIP	PF00170	bZIP transcription factor	1.7e-08	34.3	DCAR_014251	91	3.4e-183
MSTRG.12005.2	LOC108217776	transcription factor TGA1-like	bZIP	PF00170	bZIP transcription factor	1.7e-08	34.3	DCAR_014251	91	3.4e-183
MSTRG.12005.3	LOC108217776	transcription factor TGA1-like	bZIP	PF00170	bZIP transcription factor	3.9e-09	36.4	DCAR_014251	98.6	4.3e-120
MSTRG.12807.1	LOC108218136	protein ABSCISIC ACID-INSENSITIVE 5-like	bZIP	PF00170	bZIP transcription factor	8.9e-11	41.6	DCAR_013381	98.1	4.2e-228
MSTRG.12807.2	LOC108218136	protein ABSCISIC ACID-INSENSITIVE 5-like	bZIP	PF00170	bZIP transcription factor	8.2e-11	41.7	DCAR_013381	98.1	5.2e-228
MSTRG.12807.4	LOC108218136	protein ABSCISIC ACID-INSENSITIVE 5-like	bZIP	PF00170	bZIP transcription factor	8.2e-11	41.7	DCAR_013381	98.1	5.2e-228
MSTRG.12807.5	LOC108218136	protein ABSCISIC ACID-INSENSITIVE 5-like	bZIP	PF00170	bZIP transcription factor	8.2e-11	41.7	DCAR_013381	98.1	5.2e-228
MSTRG.13125.1	LOC108219525	basic leucine zipper 61-like	bZIP	PF00170	bZIP transcription factor	3.6e-08	33.3	DCAR_021277	62	2.1e-91
MSTRG.13125.3	LOC108219525	basic leucine zipper 61-like	bZIP	PF00170	bZIP transcription factor	3.1e-08	33.5	DCAR_021277	62	2.1e-91
MSTRG.14708.1	LOC108223602	pyrophosphate--fructose 6-phosphate 1-phosphotransferase subunit alpha	bZIP	PF00170	bZIP transcription factor	2e-07	30.9	DCAR_017622	100	1.4e-158
MSTRG.16054.4	LOC108223327	ABSCISIC ACID-INSENSITIVE 5-like protein 7, transcript variant X2	bZIP	PF00170	bZIP transcription factor	1.6e-10	40.8	DCAR_022020	60.5	1e-125
MSTRG.16054.5	LOC108223327	ABSCISIC ACID-INSENSITIVE 5-like protein 7, transcript variant X2	bZIP	PF00170	bZIP transcription factor	1.6e-10	40.8	DCAR_022020	60.5	1e-125
MSTRG.16254.1	LOC108223404	ABSCISIC ACID-INSENSITIVE 5-like protein 5, transcript variant X1	bZIP	PF00170	bZIP transcription factor	9.8e-13	47.9	DCAR_019449	100	2.2e-118
MSTRG.16254.4	LOC108223404	ABSCISIC ACID-INSENSITIVE 5-like protein 5, transcript variant X1	bZIP	PF00170	bZIP transcription factor	8.7e-13	48	DCAR_019449	100	2.1e-118
MSTRG.16858.2	LOC108226461	bZIP transcription factor 27-like	bZIP	PF00170	bZIP transcription factor	5.7e-12	45.4	DCAR_022938	100	7.8e-33
MSTRG.17595.4	LOC108225746	ABSCISIC ACID-INSENSITIVE 5-like protein 7, transcript variant X3	bZIP	PF00170	bZIP transcription factor	8.1e-12	44.9	DCAR_022020	100	2.9e-220
MSTRG.17771.2	LOC108224499	G-box-binding factor 4-like	bZIP	PF00170	bZIP transcription factor	2.3e-13	49.9	DCAR_021825	100	1.2e-96
MSTRG.17771.3	LOC108224499	G-box-binding factor 4-like	bZIP	PF00170	bZIP transcription factor	5.6e-14	51.9	DCAR_021825	100	1.5e-96
MSTRG.18710.6	LOC108225291	uncharacterized LOC108225291, transcript variant X4	bZIP	PF00170	bZIP transcription factor	7.9e-06	25.8	DCAR_009151	49.4	1.3e-21
MSTRG.18716.1	LOC108225385	protein ABSCISIC ACID-INSENSITIVE 5-like, transcript variant X3	bZIP	PF00170	bZIP transcription factor	1.2e-12	47.6	DCAR_020756	100	1e-131
MSTRG.18716.2	LOC108225385	protein ABSCISIC ACID-INSENSITIVE 5-like, transcript variant X3	bZIP	PF00170	bZIP transcription factor	1.7e-12	47.1	DCAR_020756	100	2.4e-225
MSTRG.19567.1	LOC108226623	transcription factor TGA2-like, transcript variant X4	bZIP	PF00170	bZIP transcription factor	7.6e-09	35.4	DCAR_019835	99.2	1.2e-271
MSTRG.19567.2	LOC108226623	transcription factor TGA2-like, transcript variant X4	bZIP	PF00170	bZIP transcription factor	7.6e-09	35.4	DCAR_019835	99.4	1.3e-273
MSTRG.19567.3	LOC108226623	transcription factor TGA2-like, transcript variant X4	bZIP	PF00170	bZIP transcription factor	7.5e-09	35.4	DCAR_019835	98.8	1e-270
MSTRG.20022.1	LOC108196625	transcription factor HBP-1b(c38)-like, transcript variant X2	bZIP	PF00170	bZIP transcription factor	9.8e-08	31.9	DCAR_002099	88.5	6.6e-41
MSTRG.2234.1	LOC108205500	bZIP transcription factor 53-like	bZIP	PF00170	bZIP transcription factor	1.5e-11	44.1	DCAR_002897	100	1.6e-75
MSTRG.2234.2	LOC108205500	bZIP transcription factor 53-like	bZIP	PF00170	bZIP transcription factor	1.5e-11	44.1	DCAR_002897	100	1.6e-75
MSTRG.2234.3	LOC108205500	bZIP transcription factor 53-like	bZIP	PF00170	bZIP transcription factor	1.5e-11	44.1	DCAR_002897	100	1.6e-75
MSTRG.2484.2	LOC108205603	basic leucine zipper 23-like	bZIP	PF00170	bZIP transcription factor	5.8e-07	29.4	DCAR_003169	100	2.4e-152
MSTRG.2484.3	LOC108205603	basic leucine zipper 23-like	bZIP	PF00170	bZIP transcription factor	5.8e-07	29.4	DCAR_003169	100	2.4e-152
MSTRG.2484.4	LOC108205603	basic leucine zipper 23-like	bZIP	PF00170	bZIP transcription factor	5.6e-07	29.4	DCAR_003169	100	1.8e-152
MSTRG.25210.1	LOC108203069	transcription factor HBP-1b(c38)-like, transcript variant X2	bZIP	PF00170	bZIP transcription factor	3.1e-08	33.4	DCAR_029986	100	4.1e-175
MSTRG.25210.2	LOC108203069	transcription factor HBP-1b(c38)-like, transcript variant X2	bZIP	PF00170	bZIP transcription factor	3.1e-08	33.4	DCAR_029986	100	4.1e-175
MSTRG.25293.3	LOC108202623	transcription factor HBP-1b(c38)-like, transcript variant X1	bZIP	PF00170	bZIP transcription factor	1.6e-07	31.2	DCAR_030075	100	7.2e-58
MSTRG.25603.1	LOC108200312	probable bifunctional TENA-E protein	bZIP	PF00170	bZIP transcription factor	5.1e-08	32.8	DCAR_030478	51.7	8.2e-29
MSTRG.25604.1	LOC108200313	bZIP transcription factor 53-like	bZIP	PF00170	bZIP transcription factor	4.9e-07	29.6	DCAR_030478	100	1.2e-75
MSTRG.302.2	LOC108199136	basic leucine zipper 9-like	bZIP	PF00170	bZIP transcription factor	2.7e-14	52.9	DCAR_000690	100	2.8e-148
MSTRG.302.3	LOC108199136	basic leucine zipper 9-like	bZIP	PF00170	bZIP transcription factor	3.7e-14	52.4	DCAR_000690	100	2.8e-148
MSTRG.3180.1	LOC108204336	protein ABSCISIC ACID-INSENSITIVE 5-like, transcript variant X3	bZIP	PF00170	bZIP transcription factor	6.5e-13	48.4	DCAR_003998	100	9.6e-216
MSTRG.3180.2	LOC108204336	protein ABSCISIC ACID-INSENSITIVE 5-like, transcript variant X3	bZIP	PF00170	bZIP transcription factor	6.5e-13	48.4	DCAR_003998	100	9.6e-216
MSTRG.6417.2	LOC108208503	ABSCISIC ACID-INSENSITIVE 5-like protein 5, transcript variant X2	bZIP	PF00170	bZIP transcription factor	1.5e-07	31.3	DCAR_007751	96.6	4.1e-168
MSTRG.6417.3	LOC108208503	ABSCISIC ACID-INSENSITIVE 5-like protein 5, transcript variant X2	bZIP	PF00170	bZIP transcription factor	1.1e-07	31.7	DCAR_007751	96.6	4.8e-168
MSTRG.6761.1	LOC108209394	bZIP transcription factor 16-like	bZIP	PF00170	bZIP transcription factor	1.8e-18	66.2	DCAR_008218	97.9	2.7e-147
MSTRG.6761.2	LOC108209394	bZIP transcription factor 16-like	bZIP	PF00170	bZIP transcription factor	2.4e-18	65.9	DCAR_008218	97.7	9e-206
MSTRG.6761.4	LOC108209394	bZIP transcription factor 16-like	bZIP	PF00170	bZIP transcription factor	2.4e-18	65.9	DCAR_008218	97.7	9e-206
MSTRG.6761.5	LOC108209394	bZIP transcription factor 16-like	bZIP	PF00170	bZIP transcription factor	2.4e-18	65.9	DCAR_008218	97.4	3.4e-205
MSTRG.6761.6	LOC108209394	bZIP transcription factor 16-like	bZIP	PF00170	bZIP transcription factor	2.5e-18	65.8	DCAR_008218	100	1.4e-214
MSTRG.6761.7	LOC108209394	bZIP transcription factor 16-like	bZIP	PF00170	bZIP transcription factor	1.8e-18	66.3	DCAR_008218	97.5	4e-164
MSTRG.7539.1	LOC108210549	ABSCISIC ACID-INSENSITIVE 5-like protein 2	bZIP	PF00170	bZIP transcription factor	3.1e-14	52.7	DCAR_009107	100	2.8e-161
MSTRG.7539.2	LOC108210549	ABSCISIC ACID-INSENSITIVE 5-like protein 2	bZIP	PF00170	bZIP transcription factor	2.1e-13	50	DCAR_009107	100	4.4e-161
MSTRG.757.1	LOC108208259	abscisic acid 8'-hydroxylase 3-like	bZIP	PF00170	bZIP transcription factor	6.3e-09	35.7	DCAR_001125	99.6	1.5e-152
MSTRG.757.3	LOC108208259	abscisic acid 8'-hydroxylase 3-like	bZIP	PF00170	bZIP transcription factor	4.6e-08	32.9	DCAR_001125	100	2.1e-154
MSTRG.757.4	LOC108208259	abscisic acid 8'-hydroxylase 3-like	bZIP	PF00170	bZIP transcription factor	5.3e-09	35.9	DCAR_001125	99.6	1.5e-152
MSTRG.757.5	LOC108208259	abscisic acid 8'-hydroxylase 3-like	bZIP	PF00170	bZIP transcription factor	5.6e-09	35.8	DCAR_001125	99.6	1.5e-152
MSTRG.7573.1	LOC108212094	uncharacterized LOC108212094	bZIP	PF00170	bZIP transcription factor	7.2e-06	25.9	DCAR_009151	96.5	4.2e-257
MSTRG.7573.2	LOC108212094	uncharacterized LOC108212094	bZIP	PF00170	bZIP transcription factor	7.1e-06	25.9	DCAR_009151	96.9	7.5e-259
MSTRG.7573.3	LOC108212094	uncharacterized LOC108212094	bZIP	PF00170	bZIP transcription factor	7.1e-06	25.9	DCAR_009151	96.9	7.5e-259
MSTRG.8387.2	LOC108210779	transcription factor VIP1-like	bZIP	PF00170	bZIP transcription factor	2e-09	37.3	DCAR_010092	100	9.3e-48
MSTRG.14420.2	LOC108223837	protein indeterminate-domain 2-like	C2H2	PF00096	Zinc finger, C2H2 type	2.4e-07	30.7	DCAR_017243	100	2e-252
MSTRG.14420.4	LOC108223837	protein indeterminate-domain 2-like	C2H2	PF00096	Zinc finger, C2H2 type	4.1e-07	30	DCAR_017243	100	7.6e-272
MSTRG.19789.2	LOC108193311	protein indeterminate-domain 9-like	C2H2	PF00096	Zinc finger, C2H2 type	8e-08	32.2	DCAR_002635	51.9	3.7e-118
MSTRG.2005.1	LOC108200482	protein indeterminate-domain 4, chloroplastic-like	C2H2	PF00096	Zinc finger, C2H2 type	3.5e-08	33.3	DCAR_017243	41.2	1.4e-70
MSTRG.20067.2	LOC108194552	lysine-specific demethylase JMJ705-like	C2H2	PF00096	Zinc finger, C2H2 type	3.5e-07	30.2	DCAR_032078	96.2	3.8e-146
MSTRG.21304.2	LOC108193211	uncharacterized zinc finger protein At4g06634	C2H2	PF00096	Zinc finger, C2H2 type	3.6e-06	27	DCAR_025351	100	2.3e-115
MSTRG.21304.3	LOC108193211	uncharacterized zinc finger protein At4g06634	C2H2	PF00096	Zinc finger, C2H2 type	3.6e-06	27	DCAR_025351	100	4e-88
MSTRG.21304.4	LOC108193211	uncharacterized zinc finger protein At4g06634	C2H2	PF00096	Zinc finger, C2H2 type	3.6e-06	27	DCAR_025351	100	2.3e-115
MSTRG.4547.1	LOC108207367	protein indeterminate-domain 9-like	C2H2	PF00096	Zinc finger, C2H2 type	2.5e-07	30.7	DCAR_017243	55.8	3.3e-70
MSTRG.7501.1	LOC108210449	uncharacterized LOC108210449	C2H2	PF00096	Zinc finger, C2H2 type	7.2e-08	32.4	DCAR_009058	94.6	3.7e-18
MSTRG.1120.1	LOC108200942	zinc finger CCCH domain-containing protein 5	C3H	PF00642	Zinc finger C-x8-C-x5-C-x3-H type (and similar)	2.8e-07	30.1	DCAR_020780	57.1	4.3e-13
MSTRG.14112.2	LOC108219810	zinc finger CCCH domain-containing protein 37-like	C3H	PF00642	Zinc finger C-x8-C-x5-C-x3-H type (and similar)	3.4e-37	125.5	DCAR_019902	70.5	2.4e-44
MSTRG.14112.3	LOC108219810	zinc finger CCCH domain-containing protein 37-like	C3H	PF00642	Zinc finger C-x8-C-x5-C-x3-H type (and similar)	2.9e-20	71.5	DCAR_019902	70.3	3.3e-77
MSTRG.1429.1	LOC108202687	zinc finger CCCH domain-containing protein 14-like	C3H	PF00642	Zinc finger C-x8-C-x5-C-x3-H type (and similar)	2.5e-16	59	DCAR_002027	100	2.2e-135
MSTRG.14863.1	LOC108221530	zinc finger CCCH domain-containing protein 39-like	C3H	PF00642	Zinc finger C-x8-C-x5-C-x3-H type (and similar)	1.7e-21	75.4	DCAR_017831	100	3.4e-103
MSTRG.19510.1	LOC108227735	zinc finger CCCH domain-containing protein 37-like	C3H	PF00642	Zinc finger C-x8-C-x5-C-x3-H type (and similar)	3.9e-45	150.8	DCAR_019902	99.4	2.8e-193
MSTRG.20600.2	LOC108196068	zinc finger CCCH domain-containing protein 32	C3H	PF00642	Zinc finger C-x8-C-x5-C-x3-H type (and similar)	1.4e-16	59.7	DCAR_024556	100	2.2e-133
MSTRG.22023.1	LOC108195045	zinc finger CCCH domain-containing protein 67-like	C3H	PF00642	Zinc finger C-x8-C-x5-C-x3-H type (and similar)	1.5e-09	37.4	DCAR_027091	34.8	2e-07
MSTRG.23712.1	LOC108199662	zinc finger CCCH domain-containing protein 34-like, transcript variant X3	C3H	PF00642	Zinc finger C-x8-C-x5-C-x3-H type (and similar)	1.7e-45	152	DCAR_027092	96.9	1.7e-264
MSTRG.23712.2	LOC108199835	zinc finger CCCH domain-containing protein 34-like, transcript variant X1	C3H	PF00642	Zinc finger C-x8-C-x5-C-x3-H type (and similar)	9.7e-45	149.6	DCAR_027092	99	1.3e-286
MSTRG.23712.3	LOC108199662	zinc finger CCCH domain-containing protein 34-like, transcript variant X3	C3H	PF00642	Zinc finger C-x8-C-x5-C-x3-H type (and similar)	3.5e-43	144.6	DCAR_027092	96.9	4.8e-281
MSTRG.23712.6	LOC108199662	zinc finger CCCH domain-containing protein 34-like, transcript variant X3	C3H	PF00642	Zinc finger C-x8-C-x5-C-x3-H type (and similar)	5.4e-25	86.6	DCAR_027091	100	1.1e-194
MSTRG.23712.7	LOC108199662	zinc finger CCCH domain-containing protein 34-like, transcript variant X3	C3H	PF00642	Zinc finger C-x8-C-x5-C-x3-H type (and similar)	1.6e-45	152.1	DCAR_027092	98.9	3.2e-263
MSTRG.23712.8	LOC108199835	zinc finger CCCH domain-containing protein 34-like, transcript variant X1	C3H	PF00642	Zinc finger C-x8-C-x5-C-x3-H type (and similar)	1e-44	149.5	DCAR_027092	100	2.5e-290
MSTRG.23712.9	LOC108199835	zinc finger CCCH domain-containing protein 34-like, transcript variant X1	C3H	PF00642	Zinc finger C-x8-C-x5-C-x3-H type (and similar)	9.8e-45	149.5	DCAR_027092	99.2	3.4e-287
MSTRG.23713.1	LOC108199662	zinc finger CCCH domain-containing protein 34-like, transcript variant X3	C3H	PF00642	Zinc finger C-x8-C-x5-C-x3-H type (and similar)	1.4e-08	34.3	DCAR_027091	100	7.2e-44
MSTRG.2513.2	LOC108205250	zinc finger CCCH domain-containing protein 69-like	C3H	PF00642	Zinc finger C-x8-C-x5-C-x3-H type (and similar)	2.3e-12	46.3	DCAR_003208	100	1.5e-218
MSTRG.3911.2	LOC108228156	zinc finger CCCH domain-containing protein 1-like	C3H	PF00642	Zinc finger C-x8-C-x5-C-x3-H type (and similar)	4.5e-10	39.1	DCAR_004784	100	4.5e-166
MSTRG.8985.1	LOC108214341	zinc finger CCCH domain-containing protein 38-like, transcript variant X2	C3H	PF00642	Zinc finger C-x8-C-x5-C-x3-H type (and similar)	2.1e-07	30.5	DCAR_010881	100	0
MSTRG.8985.4	LOC108214341	zinc finger CCCH domain-containing protein 38-like, transcript variant X2	C3H	PF00642	Zinc finger C-x8-C-x5-C-x3-H type (and similar)	2.1e-07	30.5	DCAR_010881	100	0
MSTRG.8985.5	LOC108214341	zinc finger CCCH domain-containing protein 38-like, transcript variant X2	C3H	PF00642	Zinc finger C-x8-C-x5-C-x3-H type (and similar)	2.1e-07	30.5	DCAR_010881	100	0
MSTRG.8985.6	LOC108214341	zinc finger CCCH domain-containing protein 38-like, transcript variant X2	C3H	PF00642	Zinc finger C-x8-C-x5-C-x3-H type (and similar)	2.1e-07	30.5	DCAR_010881	100	0
MSTRG.8985.7	LOC108214341	zinc finger CCCH domain-containing protein 38-like, transcript variant X2	C3H	PF00642	Zinc finger C-x8-C-x5-C-x3-H type (and similar)	2.1e-07	30.5	DCAR_010881	100	0
MSTRG.9874.1	LOC108214186	zinc finger CCCH domain-containing protein 64, transcript variant X2	C3H	PF00642	Zinc finger C-x8-C-x5-C-x3-H type (and similar)	7e-07	28.9
MSTRG.9874.2	LOC108214186	zinc finger CCCH domain-containing protein 64, transcript variant X2	C3H	PF00642	Zinc finger C-x8-C-x5-C-x3-H type (and similar)	7e-07	28.9
MSTRG.9874.3	LOC108214185	receptor-like serine/threonine-protein kinase ALE2	C3H	PF00642	Zinc finger C-x8-C-x5-C-x3-H type (and similar)	7e-07	28.9	DCAR_023844	45.3	1.4e-41
MSTRG.9874.4	LOC108214185	receptor-like serine/threonine-protein kinase ALE2	C3H	PF00642	Zinc finger C-x8-C-x5-C-x3-H type (and similar)	7e-07	28.9	DCAR_023844	45.3	8.7e-42
MSTRG.23773.1	LOC108199552	calmodulin-binding transcription activator 6-like	CAMTA	PF03859	CG-1 domain	1.4e-45	153.7	DCAR_027015	99	0
MSTRG.16455.2	LOC108223951	zinc finger protein CONSTANS-LIKE 10-like	CO-like	PF00643	B-box zinc finger	3.8e-08	33.2	DCAR_021082	89.7	1e-93
MSTRG.16455.2	LOC108223951	zinc finger protein CONSTANS-LIKE 10-like	CO-like	PF06203	CCT motif	4.4e-16	58.5	DCAR_021082	89.7	1e-93
MSTRG.18432.1	LOC108193056	zinc finger protein CONSTANS-LIKE 10-like, transcript variant X4	CO-like	PF00643	B-box zinc finger	9.3e-07	28.8	DCAR_021082	100	2.1e-229
MSTRG.18432.1	LOC108193056	zinc finger protein CONSTANS-LIKE 10-like, transcript variant X4	CO-like	PF06203	CCT motif	1.2e-15	57.1	DCAR_021082	100	2.1e-229
MSTRG.18432.7	LOC108193056	zinc finger protein CONSTANS-LIKE 10-like, transcript variant X4	CO-like	PF00643	B-box zinc finger	8e-07	29	DCAR_021082	100	2.1e-229
MSTRG.18432.7	LOC108193056	zinc finger protein CONSTANS-LIKE 10-like, transcript variant X4	CO-like	PF06203	CCT motif	1.2e-15	57.1	DCAR_021082	100	2.1e-229
MSTRG.18432.8	LOC108193056	zinc finger protein CONSTANS-LIKE 10-like, transcript variant X4	CO-like	PF00643	B-box zinc finger	9.4e-07	28.8	DCAR_021082	100	2.1e-229
MSTRG.18432.8	LOC108193056	zinc finger protein CONSTANS-LIKE 10-like, transcript variant X4	CO-like	PF06203	CCT motif	1.2e-15	57.1	DCAR_021082	100	2.1e-229
MSTRG.16749.4	LOC108225040	protein tesmin/TSO1-like CXC 6, transcript variant X3	CPP	PF03638	Tesmin/TSO1-like CXC domain, cysteine-rich domain	3e-23	81.7	DCAR_023063	89	5.5e-119
MSTRG.16749.5	LOC108225040	protein tesmin/TSO1-like CXC 6, transcript variant X3	CPP	PF03638	Tesmin/TSO1-like CXC domain, cysteine-rich domain	1.8e-11	44	DCAR_023063	100	4.7e-83
MSTRG.16749.6	LOC108225040	protein tesmin/TSO1-like CXC 6, transcript variant X3	CPP	PF03638	Tesmin/TSO1-like CXC domain, cysteine-rich domain	3e-17	62.5	DCAR_023063	100	4.7e-83
MSTRG.12420.3	LOC108219159	B-box zinc finger protein 22-like	DBB	PF00643	B-box zinc finger	1.3e-12	47.6	DCAR_017589	73.6	2.3e-84
MSTRG.16422.2	LOC108222326	uncharacterized LOC108222326	DBB	PF00643	B-box zinc finger	1e-11	44.7	DCAR_017589	43.3	1.8e-42
MSTRG.16422.3	LOC108222326	uncharacterized LOC108222326	DBB	PF00643	B-box zinc finger	7.4e-10	38.7	DCAR_017589	41.4	3.1e-40
MSTRG.16455.2	LOC108223951	zinc finger protein CONSTANS-LIKE 10-like	DBB	PF00643	B-box zinc finger	3.8e-08	33.2	DCAR_021082	89.7	1e-93
MSTRG.16455.3	LOC108223951	zinc finger protein CONSTANS-LIKE 10-like	DBB	PF00643	B-box zinc finger	3.3e-08	33.4	DCAR_021082	84.9	6.7e-23
MSTRG.16455.4	LOC108223951	zinc finger protein CONSTANS-LIKE 10-like	DBB	PF00643	B-box zinc finger	9.6e-08	31.9	DCAR_021082	77.7	3e-76
MSTRG.18432.1	LOC108193056	zinc finger protein CONSTANS-LIKE 10-like, transcript variant X4	DBB	PF00643	B-box zinc finger	9.3e-07	28.8	DCAR_021082	100	2.1e-229
MSTRG.18432.7	LOC108193056	zinc finger protein CONSTANS-LIKE 10-like, transcript variant X4	DBB	PF00643	B-box zinc finger	8e-07	29	DCAR_021082	100	2.1e-229
MSTRG.18432.8	LOC108193056	zinc finger protein CONSTANS-LIKE 10-like, transcript variant X4	DBB	PF00643	B-box zinc finger	9.4e-07	28.8	DCAR_021082	100	2.1e-229
MSTRG.19090.1	LOC108224446	protein yippee-like At4g27745	Dof	PF02701	Dof domain, zinc finger	1.2e-33	114.9	DCAR_020343	100	6.9e-94
MSTRG.19090.3	LOC108224446	protein yippee-like At4g27745	Dof	PF02701	Dof domain, zinc finger	1.3e-33	114.7	DCAR_020343	100	6.9e-94
MSTRG.23241.2	LOC108197856	dof zinc finger protein DOF3.6-like, transcript variant X3	Dof	PF02701	Dof domain, zinc finger	6.8e-33	112.5	DCAR_027634	100	3.6e-181
MSTRG.13802.1	LOC108222041	E2F transcription factor-like E2FE, transcript variant X2	E2F/DP	PF02319	E2F/DP family winged-helix DNA-binding domain	4.7e-44	148.1	DCAR_016509	99.4	5.4e-190
MSTRG.5387.1	LOC108208833	ETHYLENE INSENSITIVE 3-like 1 protein	EIL	PF04873	Ethylene insensitive 3	4.4e-130	432.3
MSTRG.5387.2	LOC108208833	ETHYLENE INSENSITIVE 3-like 1 protein	EIL	PF04873	Ethylene insensitive 3	4.4e-130	432.3
MSTRG.5387.3	LOC108208833	ETHYLENE INSENSITIVE 3-like 1 protein	EIL	PF04873	Ethylene insensitive 3	4.4e-130	432.3
MSTRG.5387.4	LOC108208833	ETHYLENE INSENSITIVE 3-like 1 protein	EIL	PF04873	Ethylene insensitive 3	4.4e-130	432.3
MSTRG.10477.3	LOC108211141	ethylene-responsive transcription factor-like protein At4g13040	ERF	PF00847	AP2 domain	2.3e-06	27.6	DCAR_012671	100	3.2e-82
MSTRG.12387.5	LOC108217413	glucose-1-phosphate adenylyltransferase small subunit, chloroplastic/amyloplastic-like	ERF	PF00847	AP2 domain	9.6e-12	44.8	DCAR_013815	100	1.1e-208
MSTRG.13340.1	LOC108216065	AP2-like ethylene-responsive transcription factor AIL1	ERF	PF00847	AP2 domain	4.2e-10	39.6	DCAR_012824	94.5	4e-127
MSTRG.13926.1	LOC108220062	ethylene-responsive transcription factor 3-like	ERF	PF00847	AP2 domain	1.6e-12	47.3	DCAR_016651	100	9.2e-120
MSTRG.16152.2	LOC108220724	AP2-like ethylene-responsive transcription factor ANT	ERF	PF00847	AP2 domain	6.4e-12	45.4	DCAR_019345	100	2.7e-162
MSTRG.16152.3	LOC108220724	AP2-like ethylene-responsive transcription factor ANT	ERF	PF00847	AP2 domain	6.4e-12	45.4	DCAR_019345	100	2.7e-162
MSTRG.19615.1	LOC108193202	ethylene-responsive transcription factor RAP2-3-like, transcript variant X1	ERF	PF00847	AP2 domain	2.3e-14	53.2	DCAR_023305	95	1.7e-155
MSTRG.19615.4	LOC108193202	ethylene-responsive transcription factor RAP2-3-like, transcript variant X1	ERF	PF00847	AP2 domain	2.1e-14	53.3	DCAR_023305	90.4	4e-146
MSTRG.21202.1	LOC108195348	ethylene-responsive transcription factor CRF4-like	ERF	PF00847	AP2 domain	2.4e-12	46.8	DCAR_025238	100	1.2e-167
MSTRG.22465.1	LOC108198700	dehydration-responsive element-binding protein 3-like	ERF	PF00847	AP2 domain	5.5e-13	48.8	DCAR_028674	100	1.1e-120
MSTRG.26318.4	LOC108192382	AP2-like ethylene-responsive transcription factor PLT2, transcript variant X2	ERF	PF00847	AP2 domain	5.2e-10	39.3	DCAR_031571	100	2.4e-186
MSTRG.3607.3	LOC108210752	dehydration-responsive element-binding protein 3-like	ERF	PF00847	AP2 domain	1.5e-12	47.4	DCAR_004471	100	2.3e-127
MSTRG.5939.1	LOC108209692	ethylene-responsive transcription factor ERF118-like, transcript variant X3	ERF	PF00847	AP2 domain	1.7e-14	53.7	DCAR_007241	100	2.4e-225
MSTRG.6315.3	LOC108206790	AP2-like ethylene-responsive transcription factor AIL1	ERF	PF00847	AP2 domain	8.3e-11	41.8	DCAR_007644	100	3e-138
MSTRG.6315.4	LOC108206790	AP2-like ethylene-responsive transcription factor AIL1	ERF	PF00847	AP2 domain	8.3e-11	41.8	DCAR_007644	100	1e-167
MSTRG.7173.1	LOC108213115	endoplasmic reticulum-Golgi intermediate compartment protein 3-like	ERF	PF00847	AP2 domain	2.3e-13	50.1	DCAR_008717	100	9.2e-137
MSTRG.7173.2	LOC108213115	endoplasmic reticulum-Golgi intermediate compartment protein 3-like	ERF	PF00847	AP2 domain	2.3e-13	50.1	DCAR_008717	100	9.2e-137
MSTRG.7173.3	LOC108213115	endoplasmic reticulum-Golgi intermediate compartment protein 3-like	ERF	PF00847	AP2 domain	2.3e-13	50.1	DCAR_008717	100	9.2e-137
MSTRG.7173.4	LOC108213115	endoplasmic reticulum-Golgi intermediate compartment protein 3-like	ERF	PF00847	AP2 domain	2.3e-13	50.1	DCAR_008717	100	9.2e-137
MSTRG.7173.5	LOC108213115	endoplasmic reticulum-Golgi intermediate compartment protein 3-like	ERF	PF00847	AP2 domain	2.3e-13	50.1	DCAR_008717	100	9.2e-137
MSTRG.7173.6	LOC108213115	endoplasmic reticulum-Golgi intermediate compartment protein 3-like	ERF	PF00847	AP2 domain	2.3e-13	50.1	DCAR_008717	100	9.2e-137
MSTRG.7173.8	LOC108213115	endoplasmic reticulum-Golgi intermediate compartment protein 3-like	ERF	PF00847	AP2 domain	2.3e-13	50.1	DCAR_008717	100	9.2e-137
MSTRG.9791.1	LOC108211550	dehydration-responsive element-binding protein 2A-like	ERF	PF00847	AP2 domain	1.4e-11	44.3	DCAR_011853	94.4	1.5e-199
MSTRG.1115.2	LOC108227045	protein FAR1-RELATED SEQUENCE 11	FAR1	PF03101	FAR1 DNA-binding domain	8.3e-18	64.8	DCAR_031927	25.6	4e-19
MSTRG.1115.3	LOC108227045	protein FAR1-RELATED SEQUENCE 11	FAR1	PF03101	FAR1 DNA-binding domain	8.3e-18	64.8	DCAR_031927	25.6	4e-19
MSTRG.11918.3	LOC108219232	protein FAR1-RELATED SEQUENCE 3, transcript variant X1	FAR1	PF03101	FAR1 DNA-binding domain	3.6e-09	37.1	DCAR_031927	33.5	3.2e-70
MSTRG.11918.4	LOC108219232	protein FAR1-RELATED SEQUENCE 3, transcript variant X1	FAR1	PF03101	FAR1 DNA-binding domain	4e-09	36.9	DCAR_031927	33.5	3.2e-70
MSTRG.15223.2	LOC108223976	protein FAR1-RELATED SEQUENCE 11-like	FAR1	PF03101	FAR1 DNA-binding domain	4.8e-18	65.5
MSTRG.16915.2	LOC108225694	protein FAR1-RELATED SEQUENCE 5-like	FAR1	PF03101	FAR1 DNA-binding domain	8.7e-18	64.7	DCAR_031927	28.6	9.3e-45
MSTRG.16915.3	LOC108225694	protein FAR1-RELATED SEQUENCE 5-like	FAR1	PF03101	FAR1 DNA-binding domain	8.6e-18	64.7	DCAR_031927	28.6	9.6e-45
MSTRG.21444.2	LOC108193978	protein FAR1-RELATED SEQUENCE 6	FAR1	PF03101	FAR1 DNA-binding domain	2.2e-20	73	DCAR_031927	26.6	2.8e-45
MSTRG.21444.3	LOC108193978	protein FAR1-RELATED SEQUENCE 6	FAR1	PF03101	FAR1 DNA-binding domain	2.2e-20	73	DCAR_031927	26.6	2.8e-45
MSTRG.23674.1	LOC108199830	protein FAR1-RELATED SEQUENCE 7-like	FAR1	PF03101	FAR1 DNA-binding domain	4.5e-38	129.7	DCAR_031927	30.8	7.4e-58
MSTRG.23830.1	LOC108198497	protein FAR1-RELATED SEQUENCE 5-like	FAR1	PF03101	FAR1 DNA-binding domain	1.3e-16	60.9	DCAR_031927	50.3	4.1e-95
MSTRG.27172.1	LOC108204048	protein FAR1-RELATED SEQUENCE 5-like	FAR1	PF03101	FAR1 DNA-binding domain	1.2e-14	54.7	DCAR_031927	28.9	4.1e-28
MSTRG.27172.2	LOC108204048	protein FAR1-RELATED SEQUENCE 5-like	FAR1	PF03101	FAR1 DNA-binding domain	9.3e-18	64.6	DCAR_031927	28.2	6e-43
MSTRG.3669.1	LOC108204995	protein FAR1-RELATED SEQUENCE 3-like, transcript variant X2	FAR1	PF03101	FAR1 DNA-binding domain	2.6e-14	53.6	DCAR_031927	32.1	4e-66
MSTRG.9010.1	LOC108212535	uncharacterized LOC108212535	FAR1	PF03101	FAR1 DNA-binding domain	1.9e-17	63.7	DCAR_016937	37.3	5.5e-16
MSTRG.9010.2	LOC108212535	uncharacterized LOC108212535	FAR1	PF03101	FAR1 DNA-binding domain	9.8e-08	32.5	DCAR_031927	28.1	1.2e-12
MSTRG.10905.1	LOC108218748	cysteine-rich receptor-like protein kinase 10, transcript variant X2	GATA	PF00320	GATA zinc finger	7.4e-34	114.9	DCAR_015528	100	2.7e-277
MSTRG.16883.2	LOC108224818	GATA transcription factor 5	GATA	PF00320	GATA zinc finger	4.5e-16	58	DCAR_022910	100	1.5e-179
MSTRG.16883.3	LOC108224818	GATA transcription factor 5	GATA	PF00320	GATA zinc finger	1.4e-16	59.6	DCAR_022910	100	1.2e-50
MSTRG.17034.2	LOC108225142	GATA transcription factor 8-like, transcript variant X1	GATA	PF00320	GATA zinc finger	2.8e-17	61.9	DCAR_022745	100	6.3e-36
MSTRG.17034.3	LOC108225142	GATA transcription factor 8-like, transcript variant X1	GATA	PF00320	GATA zinc finger	5.3e-17	61	DCAR_022745	100	4e-178
MSTRG.21839.2	LOC108196221	GATA transcription factor 6-like	GATA	PF00320	GATA zinc finger	1.2e-15	56.7	DCAR_025986	100	1.9e-154
MSTRG.23769.1	LOC108197624	GATA transcription factor 15-like, transcript variant X1	GATA	PF00320	GATA zinc finger	1.1e-16	60	DCAR_027021	100	6e-75
MSTRG.23769.2	LOC108197624	GATA transcription factor 15-like, transcript variant X1	GATA	PF00320	GATA zinc finger	1.1e-16	60	DCAR_027021	100	6e-75
MSTRG.23769.4	LOC108197624	GATA transcription factor 15-like, transcript variant X1	GATA	PF00320	GATA zinc finger	4.9e-07	29.1	DCAR_027021	91.4	5.2e-65
MSTRG.25611.1	LOC108200607	GATA transcription factor 16	GATA	PF00320	GATA zinc finger	6.7e-17	60.7	DCAR_030484	99.3	7.2e-82
MSTRG.375.1	LOC108215749	GATA transcription factor 12-like	GATA	PF00320	GATA zinc finger	2.1e-15	55.9	DCAR_000755	100	2.7e-201
MSTRG.4662.2	LOC108207986	GATA transcription factor 15-like	GATA	PF00320	GATA zinc finger	2.2e-16	59	DCAR_005777	100	3.5e-69
MSTRG.10827.1	LOC108218721	scarecrow-like protein 14	GRAS	PF03514	GRAS domain family	1e-110	370.1	DCAR_015630	100	2.8e-283
MSTRG.10827.2	LOC108218721	scarecrow-like protein 14	GRAS	PF03514	GRAS domain family	1e-110	370.1	DCAR_015630	100	2.8e-283
MSTRG.12972.2	LOC108218599	scarecrow-like protein 21	GRAS	PF03514	GRAS domain family	1.2e-127	425.9	DCAR_013212	100	0
MSTRG.15771.4	LOC108222221	scarecrow-like protein 14, transcript variant X1	GRAS	PF03514	GRAS domain family	3.1e-106	355.3	DCAR_018919	100	8.5e-304
MSTRG.25204.1	LOC108203096	scarecrow-like protein 3	GRAS	PF03514	GRAS domain family	1.2e-137	458.8	DCAR_029974	100	1.4e-277
MSTRG.25204.2	LOC108203096	scarecrow-like protein 3	GRAS	PF03514	GRAS domain family	1.2e-137	458.8	DCAR_029974	100	1.4e-277
MSTRG.26192.1	LOC108202428	DELLA protein RGL1-like, transcript variant X3	GRAS	PF03514	GRAS domain family	9.9e-108	360.3	DCAR_031178	100	0
MSTRG.26192.2	LOC108202428	DELLA protein RGL1-like, transcript variant X3	GRAS	PF03514	GRAS domain family	9.9e-108	360.3	DCAR_031177	100	8.2e-152
MSTRG.26192.3	LOC108202428	DELLA protein RGL1-like, transcript variant X3	GRAS	PF03514	GRAS domain family	9.9e-108	360.3	DCAR_031178	100	0
MSTRG.26192.4	LOC108202428	DELLA protein RGL1-like, transcript variant X3	GRAS	PF03514	GRAS domain family	9.9e-108	360.3	DCAR_031177	100	8.2e-152
MSTRG.26226.1	LOC108200677	protein SCARECROW-like	GRAS	PF03514	GRAS domain family	2.8e-125	418	DCAR_031212	100	0
MSTRG.6926.1	LOC108205803	scarecrow-like protein 28, transcript variant X3	GRAS	PF03514	GRAS domain family	1.5e-125	418.9	DCAR_008419	96.6	0
MSTRG.6926.6	LOC108205803	scarecrow-like protein 28, transcript variant X3	GRAS	PF03514	GRAS domain family	9.6e-57	192.5	DCAR_008419	100	6.3e-118
MSTRG.753.1	LOC108204944	scarecrow-like protein 1, transcript variant X2	GRAS	PF03514	GRAS domain family	2.6e-130	434.6	DCAR_001121	100	0
MSTRG.753.2	LOC108204944	scarecrow-like protein 1, transcript variant X2	GRAS	PF03514	GRAS domain family	2.6e-130	434.6	DCAR_001121	100	0
MSTRG.22609.1	LOC108198651	growth-regulating factor 1	GRF	PF08879	WRC	9.4e-21	73.2	DCAR_011951	62.4	5.4e-57
MSTRG.22609.1	LOC108198651	growth-regulating factor 1	GRF	PF08880	QLQ	1.7e-16	59.6	DCAR_011951	62.4	5.4e-57
MSTRG.22609.2	LOC108198651	growth-regulating factor 1	GRF	PF08879	WRC	8.7e-21	73.3	DCAR_011951	62.4	5.1e-57
MSTRG.22609.2	LOC108198651	growth-regulating factor 1	GRF	PF08880	QLQ	1.6e-16	59.6	DCAR_011951	62.4	5.1e-57
MSTRG.7040.3	LOC108206437	growth-regulating factor 9-like	GRF	PF08879	WRC	3.2e-18	65.1	DCAR_008567	97.5	1.7e-153
MSTRG.7040.3	LOC108206437	growth-regulating factor 9-like	GRF	PF08880	QLQ	4.7e-06	26.1	DCAR_008567	97.5	1.7e-153
MSTRG.7410.4	LOC108210885	growth-regulating factor 5-like, transcript variant X3	GRF	PF08879	WRC	1.1e-18	66.5	DCAR_008970	98.7	2.9e-223
MSTRG.7410.4	LOC108210885	growth-regulating factor 5-like, transcript variant X3	GRF	PF08880	QLQ	4e-13	48.7	DCAR_008970	98.7	2.9e-223
MSTRG.10008.1	LOC108215077	BEL1-like homeodomain protein 9, transcript variant X2	HB-other	PF00046	Homeobox domain	4.7e-08	32.6	DCAR_012135	100	0
MSTRG.10008.3	LOC108215077	BEL1-like homeodomain protein 9, transcript variant X2	HB-other	PF00046	Homeobox domain	4.7e-08	32.6	DCAR_012135	100	0
MSTRG.10765.1	LOC108216074	homeobox-leucine zipper protein HOX11-like, transcript variant X2	HB-other	PF00046	Homeobox domain	7.9e-13	47.9	DCAR_015704	98.5	2.1e-171
MSTRG.12216.1	LOC108216699	homeobox-leucine zipper protein HDG11-like	HB-other	PF00046	Homeobox domain	9.5e-17	60.4	DCAR_014006	100	0
MSTRG.13277.1	LOC108217923	homeobox-leucine zipper protein ATHB-6-like	HB-other	PF00046	Homeobox domain	2.1e-17	62.5	DCAR_012883	99.3	7.3e-80
MSTRG.15119.1	LOC108222316	homeobox-leucine zipper protein ANTHOCYANINLESS 2-like, transcript variant X2	HB-other	PF00046	Homeobox domain	2.5e-17	62.3	DCAR_004202	40.2	8.9e-149
MSTRG.18355.1	LOC108226215	homeobox-leucine zipper protein HDG2	HB-other	PF00046	Homeobox domain	5.9e-16	57.9	DCAR_004202	64.9	1.3e-269
MSTRG.19187.3	LOC108225245	homeobox-leucine zipper protein ANTHOCYANINLESS 2-like, transcript variant X2	HB-other	PF00046	Homeobox domain	9.6e-18	63.6	DCAR_004202	46.6	9e-186
MSTRG.19836.4	LOC108195148	homeobox-leucine zipper protein HOX3, transcript variant X3	HB-other	PF00046	Homeobox domain	2.8e-17	62.2	DCAR_023600	95.5	5.1e-42
MSTRG.19836.5	LOC108195148	homeobox-leucine zipper protein HOX3, transcript variant X3	HB-other	PF00046	Homeobox domain	2.6e-17	62.2	DCAR_023600	100	2.1e-41
MSTRG.19836.6	LOC108195148	homeobox-leucine zipper protein HOX3, transcript variant X3	HB-other	PF00046	Homeobox domain	2.6e-17	62.2	DCAR_023600	100	2.1e-41
MSTRG.21567.1	LOC108193233	BEL1-like homeodomain protein 4, transcript variant X2	HB-other	PF00046	Homeobox domain	4.2e-08	32.8	DCAR_010957	55.3	5.3e-175
MSTRG.21567.2	LOC108193233	BEL1-like homeodomain protein 4, transcript variant X2	HB-other	PF00046	Homeobox domain	4.2e-08	32.8	DCAR_010957	55.3	5.3e-175
MSTRG.22162.1	LOC108193614	homeobox-leucine zipper protein GLABRA 2-like	HB-other	PF00046	Homeobox domain	6.3e-14	51.4	DCAR_026332	100	0
MSTRG.22162.2	LOC108193614	homeobox-leucine zipper protein GLABRA 2-like	HB-other	PF00046	Homeobox domain	5.8e-18	64.3	DCAR_026332	100	0
MSTRG.22162.3	LOC108193614	homeobox-leucine zipper protein GLABRA 2-like	HB-other	PF00046	Homeobox domain	6.3e-14	51.4	DCAR_026332	100	0
MSTRG.23446.1	LOC108197582	homeobox-leucine zipper protein ATHB-13, transcript variant X2	HB-other	PF00046	Homeobox domain	5.1e-15	54.9	DCAR_027400	87.8	9.2e-107
MSTRG.24115.1	LOC108199270	homeobox-leucine zipper protein HOX20-like	HB-other	PF00046	Homeobox domain	2.9e-16	58.9	DCAR_026596	100	1.6e-78
MSTRG.24421.1	LOC108202866	pathogenesis-related homeodomain protein	HB-other	PF00046	Homeobox domain	1.9e-11	43.5	DCAR_029097	97.9	0
MSTRG.26078.1	LOC108200874	homeobox-leucine zipper protein ATHB-13-like	HB-other	PF00046	Homeobox domain	6.9e-15	54.5	DCAR_031035	100	3.8e-164
MSTRG.26097.1	LOC108203183	homeobox-leucine zipper protein HAT5-like	HB-other	PF00046	Homeobox domain	1.9e-16	59.5	DCAR_031059	92.4	1.5e-72
MSTRG.26097.2	LOC108203183	homeobox-leucine zipper protein HAT5-like	HB-other	PF00046	Homeobox domain	3.7e-16	58.6	DCAR_031059	100	3.5e-155
MSTRG.2734.1	LOC108204384	homeobox-leucine zipper protein ATHB-6	HB-other	PF00046	Homeobox domain	6.5e-16	57.8	DCAR_003466	99.7	2e-185
MSTRG.3212.1	LOC108195974	WUSCHEL-related homeobox 9-like	HB-other	PF00046	Homeobox domain	3.8e-15	55.3	DCAR_004032	100	4.6e-181
MSTRG.3574.1	LOC108214536	homeobox protein ATH1-like	HB-other	PF00046	Homeobox domain	1.5e-06	27.8	DCAR_004433	100	0
MSTRG.5474.1	LOC108206390	homeobox-leucine zipper protein HAT7-like	HB-other	PF00046	Homeobox domain	1.6e-15	56.5	DCAR_006725	100	1.5e-127
MSTRG.5474.2	LOC108206390	homeobox-leucine zipper protein HAT7-like	HB-other	PF00046	Homeobox domain	1.6e-15	56.5	DCAR_006725	100	1.5e-127
MSTRG.5474.3	LOC108206390	homeobox-leucine zipper protein HAT7-like	HB-other	PF00046	Homeobox domain	1.6e-15	56.5	DCAR_006725	100	1.5e-127
MSTRG.5574.2	LOC108206539	homeobox-leucine zipper protein HAT4	HB-other	PF00046	Homeobox domain	8e-10	38.3	DCAR_006848	100	1.9e-76
MSTRG.5842.3	LOC108206101	homeobox-leucine zipper protein HAT5-like, transcript variant X2	HB-other	PF00046	Homeobox domain	8.2e-16	57.4	DCAR_007131	100	1.1e-149
MSTRG.6247.2	LOC108206549	homeobox-leucine zipper protein GLABRA 2-like	HB-other	PF00046	Homeobox domain	1.5e-19	69.4	DCAR_007570	98.9	1.4e-264
MSTRG.6254.3	LOC108209526	homeobox-leucine zipper protein ATHB-15	HB-other	PF00046	Homeobox domain	1.5e-16	59.8	DCAR_023074	79.1	0
MSTRG.6773.4	LOC108206794	homeobox-leucine zipper protein HDG5, transcript variant X3	HB-other	PF00046	Homeobox domain	7.2e-19	67.2	DCAR_004202	46.4	1.1e-184
MSTRG.24421.1	LOC108202866	pathogenesis-related homeodomain protein	HB-PHD	PF00628	PHD-finger	8.4e-11	41.5	DCAR_029097	97.9	0
MSTRG.24421.1	LOC108202866	pathogenesis-related homeodomain protein	HB-PHD	PF00046	Homeobox domain	1.9e-11	43.5	DCAR_029097	97.9	0
MSTRG.12216.1	LOC108216699	homeobox-leucine zipper protein HDG11-like	HD-ZIP	PF01852	START domain	2.3e-46	157.7	DCAR_014006	100	0
MSTRG.12216.1	LOC108216699	homeobox-leucine zipper protein HDG11-like	HD-ZIP	PF00046	Homeobox domain	9.5e-17	60.4	DCAR_014006	100	0
MSTRG.15119.1	LOC108222316	homeobox-leucine zipper protein ANTHOCYANINLESS 2-like, transcript variant X2	HD-ZIP	PF01852	START domain	2.2e-40	138.2	DCAR_004202	40.2	8.9e-149
MSTRG.15119.1	LOC108222316	homeobox-leucine zipper protein ANTHOCYANINLESS 2-like, transcript variant X2	HD-ZIP	PF00046	Homeobox domain	2.5e-17	62.3	DCAR_004202	40.2	8.9e-149
MSTRG.18355.1	LOC108226215	homeobox-leucine zipper protein HDG2	HD-ZIP	PF01852	START domain	3.6e-54	183.2	DCAR_004202	64.9	1.3e-269
MSTRG.18355.1	LOC108226215	homeobox-leucine zipper protein HDG2	HD-ZIP	PF00046	Homeobox domain	5.9e-16	57.9	DCAR_004202	64.9	1.3e-269
MSTRG.19187.3	LOC108225245	homeobox-leucine zipper protein ANTHOCYANINLESS 2-like, transcript variant X2	HD-ZIP	PF01852	START domain	4.1e-46	156.9	DCAR_004202	46.6	9e-186
MSTRG.19187.3	LOC108225245	homeobox-leucine zipper protein ANTHOCYANINLESS 2-like, transcript variant X2	HD-ZIP	PF00046	Homeobox domain	9.6e-18	63.6	DCAR_004202	46.6	9e-186
MSTRG.22162.1	LOC108193614	homeobox-leucine zipper protein GLABRA 2-like	HD-ZIP	PF01852	START domain	1.4e-43	148.7	DCAR_026332	100	0
MSTRG.22162.1	LOC108193614	homeobox-leucine zipper protein GLABRA 2-like	HD-ZIP	PF00046	Homeobox domain	6.3e-14	51.4	DCAR_026332	100	0
MSTRG.22162.2	LOC108193614	homeobox-leucine zipper protein GLABRA 2-like	HD-ZIP	PF01852	START domain	2.1e-43	148	DCAR_026332	100	0
MSTRG.22162.2	LOC108193614	homeobox-leucine zipper protein GLABRA 2-like	HD-ZIP	PF00046	Homeobox domain	5.8e-18	64.3	DCAR_026332	100	0
MSTRG.22162.3	LOC108193614	homeobox-leucine zipper protein GLABRA 2-like	HD-ZIP	PF01852	START domain	1.4e-43	148.7	DCAR_026332	100	0
MSTRG.22162.3	LOC108193614	homeobox-leucine zipper protein GLABRA 2-like	HD-ZIP	PF00046	Homeobox domain	6.3e-14	51.4	DCAR_026332	100	0
MSTRG.6247.2	LOC108206549	homeobox-leucine zipper protein GLABRA 2-like	HD-ZIP	PF01852	START domain	3.6e-39	134.2	DCAR_007570	98.9	1.4e-264
MSTRG.6247.2	LOC108206549	homeobox-leucine zipper protein GLABRA 2-like	HD-ZIP	PF00046	Homeobox domain	1.5e-19	69.4	DCAR_007570	98.9	1.4e-264
MSTRG.6254.3	LOC108209526	homeobox-leucine zipper protein ATHB-15	HD-ZIP	PF01852	START domain	3.5e-50	170.2	DCAR_023074	79.1	0
MSTRG.6254.3	LOC108209526	homeobox-leucine zipper protein ATHB-15	HD-ZIP	PF00046	Homeobox domain	1.5e-16	59.8	DCAR_023074	79.1	0
MSTRG.6773.4	LOC108206794	homeobox-leucine zipper protein HDG5, transcript variant X3	HD-ZIP	PF01852	START domain	2.6e-40	137.9	DCAR_004202	46.4	1.1e-184
MSTRG.6773.4	LOC108206794	homeobox-leucine zipper protein HDG5, transcript variant X3	HD-ZIP	PF00046	Homeobox domain	7.2e-19	67.2	DCAR_004202	46.4	1.1e-184
MSTRG.11714.1	LOC108215731	heat stress transcription factor B-2a-like	HSF	PF00447	HSF-type DNA-binding	6.6e-23	81	DCAR_014591	100	1.2e-96
MSTRG.15955.6	LOC108221976	heat stress transcription factor B-2b-like, transcript variant X2	HSF	PF00447	HSF-type DNA-binding	1e-16	61.2	DCAR_019444	67.3	6.5e-17
MSTRG.15955.9	LOC108221976	heat stress transcription factor B-2b-like, transcript variant X2	HSF	PF00447	HSF-type DNA-binding	1e-16	61.2	DCAR_019444	67.3	6.5e-17
MSTRG.1767.3	LOC108226372	1,2-dihydroxy-3-keto-5-methylthiopentene dioxygenase 2	HSF	PF00447	HSF-type DNA-binding	1.3e-20	73.7	DCAR_002368	100	1e-55
MSTRG.1767.4	LOC108226372	1,2-dihydroxy-3-keto-5-methylthiopentene dioxygenase 2	HSF	PF00447	HSF-type DNA-binding	1.3e-29	102.5	DCAR_002368	100	2e-190
MSTRG.18698.3	LOC108225420	heat stress transcription factor A-3-like, transcript variant X2	HSF	PF00447	HSF-type DNA-binding	2.1e-20	73	DCAR_020778	100	1.8e-61
MSTRG.2067.1	LOC108204404	heat stress transcription factor A-7a-like, transcript variant X3	HSF	PF00447	HSF-type DNA-binding	3.1e-22	78.9	DCAR_002368	61.8	6.6e-26
MSTRG.2067.10	LOC108204404	heat stress transcription factor A-7a-like, transcript variant X3	HSF	PF00447	HSF-type DNA-binding	6.4e-22	77.8	DCAR_002368	61.8	1.2e-25
MSTRG.2067.11	LOC108204404	heat stress transcription factor A-7a-like, transcript variant X3	HSF	PF00447	HSF-type DNA-binding	5.9e-22	78	DCAR_002368	59.3	2.2e-26
MSTRG.2067.12	LOC108204404	heat stress transcription factor A-7a-like, transcript variant X3	HSF	PF00447	HSF-type DNA-binding	5.8e-22	78	DCAR_002368	59.3	3e-26
MSTRG.2067.2	LOC108204404	heat stress transcription factor A-7a-like, transcript variant X3	HSF	PF00447	HSF-type DNA-binding	6.4e-22	77.8	DCAR_002368	37.5	1.1e-34
MSTRG.26484.1	LOC108192573	heat stress transcription factor A-7a-like	HSF	PF00447	HSF-type DNA-binding	3.8e-29	101	DCAR_031338	100	3e-148
MSTRG.26484.2	LOC108192573	heat stress transcription factor A-7a-like	HSF	PF00447	HSF-type DNA-binding	3.8e-29	101	DCAR_031338	100	3e-148
MSTRG.26484.3	LOC108192573	heat stress transcription factor A-7a-like	HSF	PF00447	HSF-type DNA-binding	3.8e-29	101	DCAR_031338	100	3e-148
MSTRG.26484.4	LOC108192571	heat stress transcription factor A-7a-like	HSF	PF00447	HSF-type DNA-binding	3.8e-29	101	DCAR_031338	100	3e-148
MSTRG.26484.5	LOC108192573	heat stress transcription factor A-7a-like	HSF	PF00447	HSF-type DNA-binding	3.8e-29	101	DCAR_031338	100	3e-148
MSTRG.26484.6	LOC108192573	heat stress transcription factor A-7a-like	HSF	PF00447	HSF-type DNA-binding	3.8e-29	101	DCAR_031338	100	3e-148
MSTRG.26484.7	LOC108192571	heat stress transcription factor A-7a-like	HSF	PF00447	HSF-type DNA-binding	4.1e-20	72	DCAR_031338	100	3.2e-70
MSTRG.26484.8	LOC108192571	heat stress transcription factor A-7a-like	HSF	PF00447	HSF-type DNA-binding	4.1e-20	72	DCAR_031338	100	3.9e-89
MSTRG.27041.1	LOC108203936	heat shock factor protein HSF8-like, transcript variant X1	HSF	PF00447	HSF-type DNA-binding	5e-32	110.3	DCAR_020778	42.5	8.3e-55
MSTRG.27041.2	LOC108203936	heat shock factor protein HSF8-like, transcript variant X1	HSF	PF00447	HSF-type DNA-binding	5.5e-32	110.1	DCAR_020778	42.9	1.3e-55
MSTRG.3559.1	LOC108205335	heat shock factor protein HSF30-like, transcript variant X1	HSF	PF00447	HSF-type DNA-binding	1.9e-20	73.1	DCAR_020778	32.3	1.1e-09
MSTRG.3559.2	LOC108205335	heat shock factor protein HSF30-like, transcript variant X1	HSF	PF00447	HSF-type DNA-binding	6.1e-31	106.8	DCAR_002368	39.4	9.5e-51
MSTRG.3559.5	LOC108205335	heat shock factor protein HSF30-like, transcript variant X1	HSF	PF00447	HSF-type DNA-binding	6.3e-31	106.7	DCAR_002368	39.4	9.7e-51
MSTRG.3559.6	LOC108205335	heat shock factor protein HSF30-like, transcript variant X1	HSF	PF00447	HSF-type DNA-binding	1.9e-20	73.1	DCAR_031338	47.6	1.9e-24
MSTRG.6401.1	LOC108209687	cytochrome P450 711A1, transcript variant X4	HSF	PF00447	HSF-type DNA-binding	7.6e-30	103.3	DCAR_002368	49.2	2.9e-49
MSTRG.6401.11	LOC108209687	cytochrome P450 711A1, transcript variant X4	HSF	PF00447	HSF-type DNA-binding	7.6e-30	103.3	DCAR_002368	49	1.8e-48
MSTRG.6401.2	LOC108209687	cytochrome P450 711A1, transcript variant X4	HSF	PF00447	HSF-type DNA-binding	7.6e-30	103.3	DCAR_002368	49.2	2.9e-49
MSTRG.6401.3	LOC108209687	cytochrome P450 711A1, transcript variant X4	HSF	PF00447	HSF-type DNA-binding	7.6e-30	103.3	DCAR_002368	49.2	2.9e-49
MSTRG.6401.4	LOC108209687	cytochrome P450 711A1, transcript variant X4	HSF	PF00447	HSF-type DNA-binding	7.6e-30	103.3	DCAR_002368	49.2	2.9e-49
MSTRG.6401.5	LOC108209687	cytochrome P450 711A1, transcript variant X4	HSF	PF00447	HSF-type DNA-binding	2.2e-20	72.9	DCAR_031338	53.4	4.9e-22
MSTRG.6401.6	LOC108209687	cytochrome P450 711A1, transcript variant X4	HSF	PF00447	HSF-type DNA-binding	2.2e-20	72.9	DCAR_031338	53.4	4.9e-22
MSTRG.6565.1	LOC108210024	heat stress transcription factor A-4c-like, transcript variant X1	HSF	PF00447	HSF-type DNA-binding	3.3e-31	107.6	DCAR_020778	35	3.6e-40
MSTRG.10386.1	LOC108211974	LOB domain-containing protein 41-like	LBD (AS2/LOB)	PF03195	Protein of unknown function DUF260	6.3e-24	84.1	DCAR_012590	97.9	4.6e-136
MSTRG.20081.1	LOC108194498	LOB domain-containing protein 6	LBD (AS2/LOB)	PF03195	Protein of unknown function DUF260	1.5e-44	150.3	DCAR_023906	100	1.1e-123
MSTRG.22049.1	LOC108196493	uncharacterized LOC108196493, transcript variant X3	LBD (AS2/LOB)	PF03195	Protein of unknown function DUF260	7.8e-06	26.1	DCAR_026218	100	2.4e-58
MSTRG.22885.4	LOC108200082	uncharacterized protein DDB_G0284459-like, transcript variant X1	LSD	PF06943	LSD1 zinc finger	1.6e-20	72.5	DCAR_028076	100	2.4e-137
MSTRG.22885.5	LOC108200082	uncharacterized protein DDB_G0284459-like, transcript variant X1	LSD	PF06943	LSD1 zinc finger	1.9e-19	69.1	DCAR_028076	100	0
MSTRG.22885.6	LOC108200082	uncharacterized protein DDB_G0284459-like, transcript variant X1	LSD	PF06943	LSD1 zinc finger	1.9e-21	75.4	DCAR_028076	97.3	1.2e-39
MSTRG.22885.7	LOC108200082	uncharacterized protein DDB_G0284459-like, transcript variant X1	LSD	PF06943	LSD1 zinc finger	2.4e-21	75.1	DCAR_028076	98.6	1.7e-39
MSTRG.27059.1	LOC108203950	uncharacterized LOC108203950, transcript variant X2	LSD	PF06943	LSD1 zinc finger	2.1e-11	43.3	DCAR_031773	72.2	4.2e-11
MSTRG.27059.4	LOC108203950	uncharacterized LOC108203950, transcript variant X2	LSD	PF06943	LSD1 zinc finger	2.7e-11	43	DCAR_031773	72.2	4.9e-11
MSTRG.10626.1	LOC108216842	MADS-box protein SOC1-like, transcript variant X3	M_type	PF00319	SRF-type transcription factor (DNA-binding and dimerisation domain)	6.7e-26	89.4	DCAR_015921	100	2.2e-89
MSTRG.10626.3	LOC108216842	MADS-box protein SOC1-like, transcript variant X3	M_type	PF00319	SRF-type transcription factor (DNA-binding and dimerisation domain)	6.7e-26	89.4	DCAR_015921	100	2.2e-89
MSTRG.10626.4	LOC108216842	MADS-box protein SOC1-like, transcript variant X3	M_type	PF00319	SRF-type transcription factor (DNA-binding and dimerisation domain)	6.7e-26	89.4	DCAR_015921	100	2.2e-89
MSTRG.10626.5	LOC108216842	MADS-box protein SOC1-like, transcript variant X3	M_type	PF00319	SRF-type transcription factor (DNA-binding and dimerisation domain)	6.7e-26	89.4	DCAR_015921	100	2.2e-89
MSTRG.10626.6	LOC108216842	MADS-box protein SOC1-like, transcript variant X3	M_type	PF00319	SRF-type transcription factor (DNA-binding and dimerisation domain)	6.7e-26	89.4	DCAR_015921	100	2.2e-89
MSTRG.11793.1	LOC108219102	agamous-like MADS-box protein AGL11, transcript variant X1	M_type	PF00319	SRF-type transcription factor (DNA-binding and dimerisation domain)	6.1e-26	89.5	DCAR_025453	42.4	2.1e-35
MSTRG.11793.4	LOC108219102	agamous-like MADS-box protein AGL11, transcript variant X1	M_type	PF00319	SRF-type transcription factor (DNA-binding and dimerisation domain)	6.1e-26	89.5	DCAR_025453	42.4	2.1e-35
MSTRG.11793.5	LOC108219102	agamous-like MADS-box protein AGL11, transcript variant X1	M_type	PF00319	SRF-type transcription factor (DNA-binding and dimerisation domain)	6e-26	89.5	DCAR_025453	42.6	1.6e-35
MSTRG.11914.3	LOC108218024	MADS-box protein defh21-like, transcript variant X2	M_type	PF00319	SRF-type transcription factor (DNA-binding and dimerisation domain)	8.1e-25	85.9	DCAR_015921	45.2	9e-33
MSTRG.14477.1	LOC108223743	MADS-box protein CMB2-like, transcript variant X2	M_type	PF00319	SRF-type transcription factor (DNA-binding and dimerisation domain)	9.7e-25	85.7	DCAR_017506	51.9	3.4e-43
MSTRG.14619.4	LOC108220542	floral homeotic protein DEFICIENS-like, transcript variant X2	M_type	PF00319	SRF-type transcription factor (DNA-binding and dimerisation domain)	3.7e-23	80.6	DCAR_017506	98.2	6.7e-118
MSTRG.24255.1	LOC108197489	agamous-like MADS-box protein AGL27, transcript variant X2	M_type	PF00319	SRF-type transcription factor (DNA-binding and dimerisation domain)	3.9e-26	90.1	DCAR_025453	48.9	2e-17
MSTRG.24255.2	LOC108197489	agamous-like MADS-box protein AGL27, transcript variant X2	M_type	PF00319	SRF-type transcription factor (DNA-binding and dimerisation domain)	1.9e-25	87.9	DCAR_025453	39.5	4.7e-24
MSTRG.24255.3	LOC108197489	agamous-like MADS-box protein AGL27, transcript variant X2	M_type	PF00319	SRF-type transcription factor (DNA-binding and dimerisation domain)	3.9e-26	90.1	DCAR_025453	48.9	2e-17
MSTRG.24255.5	LOC108197489	agamous-like MADS-box protein AGL27, transcript variant X2	M_type	PF00319	SRF-type transcription factor (DNA-binding and dimerisation domain)	2.4e-25	87.6	DCAR_025453	37.3	4.9e-25
MSTRG.25080.1	LOC108202524	agamous-like MADS-box protein AGL61	M_type	PF00319	SRF-type transcription factor (DNA-binding and dimerisation domain)	7.1e-21	73.3	DCAR_022542	34.5	1.5e-21
MSTRG.2539.1	LOC108195635	agamous-like MADS-box protein AGL15, transcript variant X2	M_type	PF00319	SRF-type transcription factor (DNA-binding and dimerisation domain)	3.3e-18	64.8	DCAR_015921	40.3	5.9e-21
MSTRG.2539.2	LOC108195635	agamous-like MADS-box protein AGL15, transcript variant X2	M_type	PF00319	SRF-type transcription factor (DNA-binding and dimerisation domain)	2.2e-18	65.3	DCAR_015921	40.3	4.6e-21
MSTRG.2539.3	LOC108195635	agamous-like MADS-box protein AGL15, transcript variant X2	M_type	PF00319	SRF-type transcription factor (DNA-binding and dimerisation domain)	3.2e-18	64.8	DCAR_015921	40.3	5.9e-21
MSTRG.7287.5	LOC108213089	agamous-like MADS-box protein AGL104, transcript variant X8	M_type	PF00319	SRF-type transcription factor (DNA-binding and dimerisation domain)	4.3e-23	80.4	DCAR_007167	31.3	7.6e-23
MSTRG.798.1	LOC108198408	MADS-box transcription factor 23-like, transcript variant X2	M_type	PF00319	SRF-type transcription factor (DNA-binding and dimerisation domain)	7.7e-17	60.4	DCAR_001840	50.6	5.5e-16
MSTRG.798.2	LOC108198408	MADS-box transcription factor 23-like, transcript variant X2	M_type	PF00319	SRF-type transcription factor (DNA-binding and dimerisation domain)	7.7e-17	60.4	DCAR_001840	50.6	5.5e-16
MSTRG.798.3	LOC108198408	MADS-box transcription factor 23-like, transcript variant X2	M_type	PF00319	SRF-type transcription factor (DNA-binding and dimerisation domain)	7.7e-17	60.4	DCAR_001840	50.6	5.5e-16
MSTRG.798.4	LOC108198408	MADS-box transcription factor 23-like, transcript variant X2	M_type	PF00319	SRF-type transcription factor (DNA-binding and dimerisation domain)	6.1e-17	60.7	DCAR_001840	56.3	1.5e-15
MSTRG.798.5	LOC108198408	MADS-box transcription factor 23-like, transcript variant X2	M_type	PF00319	SRF-type transcription factor (DNA-binding and dimerisation domain)	7.7e-17	60.4	DCAR_001840	50.6	5.5e-16
MSTRG.798.6	LOC108198408	MADS-box transcription factor 23-like, transcript variant X2	M_type	PF00319	SRF-type transcription factor (DNA-binding and dimerisation domain)	1.3e-16	59.6	DCAR_001840	46.7	7.3e-16
MSTRG.8265.1	LOC108215272	truncated transcription factor CAULIFLOWER D-like	M_type	PF00319	SRF-type transcription factor (DNA-binding and dimerisation domain)	4.8e-23	80.2	DCAR_025453	67.9	3.5e-16
MSTRG.8269.1	LOC108211719	floral homeotic protein DEFICIENS-like	M_type	PF00319	SRF-type transcription factor (DNA-binding and dimerisation domain)	2.7e-24	84.2	DCAR_017506	53.7	1.3e-55
MSTRG.10626.1	LOC108216842	MADS-box protein SOC1-like, transcript variant X3	MIKC	PF00319	SRF-type transcription factor (DNA-binding and dimerisation domain)	6.7e-26	89.4	DCAR_015921	100	2.2e-89
MSTRG.10626.1	LOC108216842	MADS-box protein SOC1-like, transcript variant X3	MIKC	PF01486	K-box region	1.3e-24	86.1	DCAR_015921	100	2.2e-89
MSTRG.10626.3	LOC108216842	MADS-box protein SOC1-like, transcript variant X3	MIKC	PF00319	SRF-type transcription factor (DNA-binding and dimerisation domain)	6.7e-26	89.4	DCAR_015921	100	2.2e-89
MSTRG.10626.3	LOC108216842	MADS-box protein SOC1-like, transcript variant X3	MIKC	PF01486	K-box region	1.2e-24	86.2	DCAR_015921	100	2.2e-89
MSTRG.10626.4	LOC108216842	MADS-box protein SOC1-like, transcript variant X3	MIKC	PF00319	SRF-type transcription factor (DNA-binding and dimerisation domain)	6.7e-26	89.4	DCAR_015921	100	2.2e-89
MSTRG.10626.4	LOC108216842	MADS-box protein SOC1-like, transcript variant X3	MIKC	PF01486	K-box region	1.2e-24	86.2	DCAR_015921	100	2.2e-89
MSTRG.10626.5	LOC108216842	MADS-box protein SOC1-like, transcript variant X3	MIKC	PF00319	SRF-type transcription factor (DNA-binding and dimerisation domain)	6.7e-26	89.4	DCAR_015921	100	2.2e-89
MSTRG.10626.5	LOC108216842	MADS-box protein SOC1-like, transcript variant X3	MIKC	PF01486	K-box region	1.3e-24	86.1	DCAR_015921	100	2.2e-89
MSTRG.10626.6	LOC108216842	MADS-box protein SOC1-like, transcript variant X3	MIKC	PF00319	SRF-type transcription factor (DNA-binding and dimerisation domain)	6.7e-26	89.4	DCAR_015921	100	2.2e-89
MSTRG.10626.6	LOC108216842	MADS-box protein SOC1-like, transcript variant X3	MIKC	PF01486	K-box region	1.3e-24	86.1	DCAR_015921	100	2.2e-89
MSTRG.11793.1	LOC108219102	agamous-like MADS-box protein AGL11, transcript variant X1	MIKC	PF00319	SRF-type transcription factor (DNA-binding and dimerisation domain)	6.1e-26	89.5	DCAR_025453	42.4	2.1e-35
MSTRG.11793.1	LOC108219102	agamous-like MADS-box protein AGL11, transcript variant X1	MIKC	PF01486	K-box region	1e-25	89.6	DCAR_025453	42.4	2.1e-35
MSTRG.11793.4	LOC108219102	agamous-like MADS-box protein AGL11, transcript variant X1	MIKC	PF00319	SRF-type transcription factor (DNA-binding and dimerisation domain)	6.1e-26	89.5	DCAR_025453	42.4	2.1e-35
MSTRG.11793.4	LOC108219102	agamous-like MADS-box protein AGL11, transcript variant X1	MIKC	PF01486	K-box region	1e-25	89.6	DCAR_025453	42.4	2.1e-35
MSTRG.11793.5	LOC108219102	agamous-like MADS-box protein AGL11, transcript variant X1	MIKC	PF00319	SRF-type transcription factor (DNA-binding and dimerisation domain)	6e-26	89.5	DCAR_025453	42.6	1.6e-35
MSTRG.11793.5	LOC108219102	agamous-like MADS-box protein AGL11, transcript variant X1	MIKC	PF01486	K-box region	1e-25	89.6	DCAR_025453	42.6	1.6e-35
MSTRG.11914.3	LOC108218024	MADS-box protein defh21-like, transcript variant X2	MIKC	PF00319	SRF-type transcription factor (DNA-binding and dimerisation domain)	8.1e-25	85.9	DCAR_015921	45.2	9e-33
MSTRG.11914.3	LOC108218024	MADS-box protein defh21-like, transcript variant X2	MIKC	PF01486	K-box region	9.4e-20	70.5	DCAR_015921	45.2	9e-33
MSTRG.14477.1	LOC108223743	MADS-box protein CMB2-like, transcript variant X2	MIKC	PF00319	SRF-type transcription factor (DNA-binding and dimerisation domain)	9.7e-25	85.7	DCAR_017506	51.9	3.4e-43
MSTRG.14477.1	LOC108223743	MADS-box protein CMB2-like, transcript variant X2	MIKC	PF01486	K-box region	1.3e-15	57.2	DCAR_017506	51.9	3.4e-43
MSTRG.14619.4	LOC108220542	floral homeotic protein DEFICIENS-like, transcript variant X2	MIKC	PF00319	SRF-type transcription factor (DNA-binding and dimerisation domain)	3.7e-23	80.6	DCAR_017506	98.2	6.7e-118
MSTRG.14619.4	LOC108220542	floral homeotic protein DEFICIENS-like, transcript variant X2	MIKC	PF01486	K-box region	3e-18	65.6	DCAR_017506	98.2	6.7e-118
MSTRG.24255.1	LOC108197489	agamous-like MADS-box protein AGL27, transcript variant X2	MIKC	PF00319	SRF-type transcription factor (DNA-binding and dimerisation domain)	3.9e-26	90.1	DCAR_025453	48.9	2e-17
MSTRG.24255.1	LOC108197489	agamous-like MADS-box protein AGL27, transcript variant X2	MIKC	PF01486	K-box region	2.7e-06	27.3	DCAR_025453	48.9	2e-17
MSTRG.24255.2	LOC108197489	agamous-like MADS-box protein AGL27, transcript variant X2	MIKC	PF00319	SRF-type transcription factor (DNA-binding and dimerisation domain)	1.9e-25	87.9	DCAR_025453	39.5	4.7e-24
MSTRG.24255.2	LOC108197489	agamous-like MADS-box protein AGL27, transcript variant X2	MIKC	PF01486	K-box region	3.7e-07	30.1	DCAR_025453	39.5	4.7e-24
MSTRG.24255.5	LOC108197489	agamous-like MADS-box protein AGL27, transcript variant X2	MIKC	PF00319	SRF-type transcription factor (DNA-binding and dimerisation domain)	2.4e-25	87.6	DCAR_025453	37.3	4.9e-25
MSTRG.24255.5	LOC108197489	agamous-like MADS-box protein AGL27, transcript variant X2	MIKC	PF01486	K-box region	5.2e-10	39.3	DCAR_025453	37.3	4.9e-25
MSTRG.2539.1	LOC108195635	agamous-like MADS-box protein AGL15, transcript variant X2	MIKC	PF00319	SRF-type transcription factor (DNA-binding and dimerisation domain)	3.3e-18	64.8	DCAR_015921	40.3	5.9e-21
MSTRG.2539.1	LOC108195635	agamous-like MADS-box protein AGL15, transcript variant X2	MIKC	PF01486	K-box region	3e-12	46.4	DCAR_015921	40.3	5.9e-21
MSTRG.2539.2	LOC108195635	agamous-like MADS-box protein AGL15, transcript variant X2	MIKC	PF00319	SRF-type transcription factor (DNA-binding and dimerisation domain)	2.2e-18	65.3	DCAR_015921	40.3	4.6e-21
MSTRG.2539.2	LOC108195635	agamous-like MADS-box protein AGL15, transcript variant X2	MIKC	PF01486	K-box region	1.1e-12	47.8	DCAR_015921	40.3	4.6e-21
MSTRG.2539.3	LOC108195635	agamous-like MADS-box protein AGL15, transcript variant X2	MIKC	PF00319	SRF-type transcription factor (DNA-binding and dimerisation domain)	3.2e-18	64.8	DCAR_015921	40.3	5.9e-21
MSTRG.2539.3	LOC108195635	agamous-like MADS-box protein AGL15, transcript variant X2	MIKC	PF01486	K-box region	3e-12	46.4	DCAR_015921	40.3	5.9e-21
MSTRG.8269.1	LOC108211719	floral homeotic protein DEFICIENS-like	MIKC	PF00319	SRF-type transcription factor (DNA-binding and dimerisation domain)	2.7e-24	84.2	DCAR_017506	53.7	1.3e-55
MSTRG.8269.1	LOC108211719	floral homeotic protein DEFICIENS-like	MIKC	PF01486	K-box region	1.5e-14	53.8	DCAR_017506	53.7	1.3e-55
MSTRG.10977.1	LOC108216321	transcription factor DIVARICATA-like	MYB	PF00249	Myb-like DNA-binding domain	1.9e-22	79	DCAR_015450	100	6.2e-175
MSTRG.13082.1	LOC108219368	uncharacterized LOC108219368	MYB	PF00249	Myb-like DNA-binding domain	4e-07	30	DCAR_013101	94.9	1.1e-17
MSTRG.13840.2	LOC108220814	myb-related protein 306-like	MYB	PF00249	Myb-like DNA-binding domain	4.3e-10	39.5	DCAR_016551	97.8	4.9e-25
MSTRG.13840.3	LOC108220814	myb-related protein 306-like	MYB	PF00249	Myb-like DNA-binding domain	6.5e-08	32.5	DCAR_016551	100	5.9e-52
MSTRG.14886.4	LOC108220511	transcription factor AS1-like, transcript variant X1	MYB	PF00249	Myb-like DNA-binding domain	8.1e-23	80.2	DCAR_017860	100	2.9e-206
MSTRG.16719.2	LOC108227403	cell division cycle 5-like protein	MYB	PF00249	Myb-like DNA-binding domain	2.2e-22	78.8	DCAR_023095	94.5	0
MSTRG.18814.1	LOC108224728	myb-related protein 330	MYB	PF00249	Myb-like DNA-binding domain	5.6e-33	112.7	DCAR_020645	100	3.5e-40
MSTRG.18814.3	LOC108224728	myb-related protein 330	MYB	PF00249	Myb-like DNA-binding domain	9.7e-08	31.9	DCAR_020645	97	2e-74
MSTRG.20202.1	LOC108194303	uncharacterized LOC108194303	MYB	PF00249	Myb-like DNA-binding domain	4.2e-33	113.1	DCAR_024045	100	4.4e-218
MSTRG.23300.2	LOC108198843	transcription factor MYB44-like	MYB	PF00249	Myb-like DNA-binding domain	8.2e-34	115.4	DCAR_027563	94.6	6.6e-197
MSTRG.26014.1	LOC108203099	trihelix transcription factor GT-2-like	MYB	PF00249	Myb-like DNA-binding domain	5.8e-06	26.2	DCAR_030968	100	3.3e-232
MSTRG.26192.1	LOC108202428	DELLA protein RGL1-like, transcript variant X3	MYB	PF00249	Myb-like DNA-binding domain	1.2e-27	95.6	DCAR_031178	100	0
MSTRG.26192.2	LOC108202428	DELLA protein RGL1-like, transcript variant X3	MYB	PF00249	Myb-like DNA-binding domain	1.2e-27	95.6	DCAR_031177	100	8.2e-152
MSTRG.26192.3	LOC108202428	DELLA protein RGL1-like, transcript variant X3	MYB	PF00249	Myb-like DNA-binding domain	1.2e-27	95.6	DCAR_031178	100	0
MSTRG.26192.4	LOC108202428	DELLA protein RGL1-like, transcript variant X3	MYB	PF00249	Myb-like DNA-binding domain	1.2e-27	95.6	DCAR_031177	100	8.2e-152
MSTRG.5229.1	LOC108208794	uncharacterized LOC108208794, transcript variant X2	MYB	PF00249	Myb-like DNA-binding domain	5.3e-18	64.8	DCAR_006452	100	0
MSTRG.5229.2	LOC108208794	uncharacterized LOC108208794, transcript variant X2	MYB	PF00249	Myb-like DNA-binding domain	1.1e-17	63.7	DCAR_006452	100	0
MSTRG.719.1	LOC108209160	myb-related protein 330-like	MYB	PF00249	Myb-like DNA-binding domain	1e-23	83.1	DCAR_001079	98.9	2.1e-52
MSTRG.10377.1	LOC108214161	cellulose synthase A catalytic subunit 4 [UDP-forming]	MYB	PF00249	Myb-like DNA-binding domain	1.7e-10	40.8	DCAR_018514	74.6	1.1e-139
MSTRG.10377.2	LOC108214161	cellulose synthase A catalytic subunit 4 [UDP-forming]	MYB	PF00249	Myb-like DNA-binding domain	1.7e-10	40.8	DCAR_018514	74.6	1.1e-139
MSTRG.10377.3	LOC108214161	cellulose synthase A catalytic subunit 4 [UDP-forming]	MYB	PF00249	Myb-like DNA-binding domain	1.7e-10	40.8	DCAR_018514	74.6	1.1e-139
MSTRG.10377.4	LOC108214161	cellulose synthase A catalytic subunit 4 [UDP-forming]	MYB	PF00249	Myb-like DNA-binding domain	1.7e-10	40.8	DCAR_018514	74.6	1.1e-139
MSTRG.10377.6	LOC108214161	cellulose synthase A catalytic subunit 4 [UDP-forming]	MYB	PF00249	Myb-like DNA-binding domain	1.7e-10	40.8	DCAR_018514	74.6	8.4e-140
MSTRG.14749.1	LOC108224109	TSL-kinase interacting protein 1	MYB	PF00249	Myb-like DNA-binding domain	2.8e-07	30.4	DCAR_017687	100	0
MSTRG.16122.1	LOC108223693	uncharacterized LOC108223693	MYB	PF00249	Myb-like DNA-binding domain	1e-06	28.6	DCAR_012853	55	2.5e-80
MSTRG.16654.1	LOC108227232	histone deacetylase 15	MYB	PF00249	Myb-like DNA-binding domain	2.5e-07	30.6	DCAR_023184	100	1.3e-77
MSTRG.17569.1	LOC108225749	-	MYB	PF00249	Myb-like DNA-binding domain	3.6e-08	33.3	DCAR_022065	99.2	1.2e-213
MSTRG.17569.3	LOC108225749	-	MYB	PF00249	Myb-like DNA-binding domain	6.7e-06	26	DCAR_022065	100	1.9e-24
MSTRG.17569.4	LOC108225749	-	MYB	PF00249	Myb-like DNA-binding domain	1.7e-06	27.9	DCAR_022065	100	7.8e-174
MSTRG.17569.5	LOC108225749	-	MYB	PF00249	Myb-like DNA-binding domain	3.2e-07	30.3	DCAR_022065	100	3.5e-154
MSTRG.17651.1	LOC108192903	telomere repeat-binding factor 1, transcript variant X3	MYB	PF00249	Myb-like DNA-binding domain	8.8e-09	35.3	DCAR_021950	100	5e-159
MSTRG.17651.2	LOC108192903	telomere repeat-binding factor 1, transcript variant X3	MYB	PF00249	Myb-like DNA-binding domain	8.8e-09	35.3	DCAR_021950	100	5e-159
MSTRG.17651.3	LOC108192903	telomere repeat-binding factor 1, transcript variant X3	MYB	PF00249	Myb-like DNA-binding domain	8.8e-09	35.3	DCAR_021950	100	5e-159
MSTRG.18418.1	LOC108227951	transcriptional adapter ADA2	MYB	PF00249	Myb-like DNA-binding domain	3e-07	30.3
MSTRG.20202.3	LOC108194166	transcription factor GAMYB	MYB	PF00249	Myb-like DNA-binding domain	2e-15	56.6	DCAR_024045	100	4.7e-130
MSTRG.21795.1	LOC108196620	uncharacterized LOC108196620, transcript variant X9	MYB	PF00249	Myb-like DNA-binding domain	4.2e-06	26.7	DCAR_025931	100	4.3e-08
MSTRG.21795.2	LOC108196620	uncharacterized LOC108196620, transcript variant X9	MYB	PF00249	Myb-like DNA-binding domain	4.3e-06	26.6	DCAR_025931	99.2	8.2e-74
MSTRG.21795.3	LOC108196620	uncharacterized LOC108196620, transcript variant X9	MYB	PF00249	Myb-like DNA-binding domain	5.6e-06	26.3	DCAR_025931	100	4.3e-08
MSTRG.21805.1	LOC108196210	vam6/Vps39-like protein, transcript variant X4	MYB	PF00249	Myb-like DNA-binding domain	4.9e-07	29.7	DCAR_025941	100	9.2e-44
MSTRG.21805.2	LOC108196210	vam6/Vps39-like protein, transcript variant X4	MYB	PF00249	Myb-like DNA-binding domain	4.9e-07	29.7	DCAR_025941	100	9.2e-44
MSTRG.21805.3	LOC108196210	vam6/Vps39-like protein, transcript variant X4	MYB	PF00249	Myb-like DNA-binding domain	4.9e-07	29.7	DCAR_025941	100	9.2e-44
MSTRG.21805.4	LOC108196210	vam6/Vps39-like protein, transcript variant X4	MYB	PF00249	Myb-like DNA-binding domain	4.9e-07	29.7	DCAR_025941	100	9.2e-44
MSTRG.21924.1	LOC108196925	transcription factor MYB1R1-like	MYB	PF00249	Myb-like DNA-binding domain	9.6e-12	44.7	DCAR_026095	92.6	1.6e-143
MSTRG.23803.2	LOC108197851	transcription factor MYB108-like	MYB	PF00249	Myb-like DNA-binding domain	1.4e-07	31.4	DCAR_026970	100	1.2e-90
MSTRG.24107.2	LOC108197621	myb family transcription factor APL-like	MYB	PF00249	Myb-like DNA-binding domain	2.2e-06	27.6	DCAR_019908	79.8	1.4e-34
MSTRG.24107.3	LOC108197621	myb family transcription factor APL-like	MYB	PF00249	Myb-like DNA-binding domain	8e-06	25.8	DCAR_026609	100	4.7e-34
MSTRG.5571.1	LOC108205942	transcription factor MYB1R1-like	MYB	PF00249	Myb-like DNA-binding domain	1.4e-11	44.3	DCAR_006845	100	8.4e-89
MSTRG.5868.2	LOC108209299	uncharacterized LOC108209299	MYB	PF00249	Myb-like DNA-binding domain	2.5e-08	33.8	DCAR_007159	100	8.6e-86
MSTRG.6259.2	LOC108209085	uncharacterized LOC108209085	MYB	PF00249	Myb-like DNA-binding domain	1.8e-10	40.6	DCAR_007584	100	5.4e-197
MSTRG.6307.2	LOC108208221	telomere repeat-binding factor 4-like	MYB	PF00249	Myb-like DNA-binding domain	9.9e-10	38.3	DCAR_007638	98.3	1.1e-64
MSTRG.6307.3	LOC108208221	telomere repeat-binding factor 4-like	MYB	PF00249	Myb-like DNA-binding domain	1e-07	31.9	DCAR_007638	100	2.1e-56
MSTRG.6307.4	LOC108208221	telomere repeat-binding factor 4-like	MYB	PF00249	Myb-like DNA-binding domain	8.7e-10	38.5	DCAR_007638	100	2.1e-94
MSTRG.6307.5	LOC108208221	telomere repeat-binding factor 4-like	MYB	PF00249	Myb-like DNA-binding domain	1e-09	38.3	DCAR_007638	100	2.1e-56
MSTRG.7091.2	LOC108205691	protein REVEILLE 6	MYB	PF00249	Myb-like DNA-binding domain	1.7e-11	43.9	DCAR_008634	100	1.3e-186
MSTRG.12510.1	LOC108216626	NAC domain-containing protein 92-like	NAC	PF02365	No apical meristem (NAM) protein	4e-29	101.2	DCAR_013698	100	4.6e-226
MSTRG.14114.2	LOC108222681	protein SOMBRERO	NAC	PF02365	No apical meristem (NAM) protein	2.7e-28	98.5	DCAR_016856	100	1.5e-169
MSTRG.14115.1	LOC108220941	NAC domain-containing protein 92-like	NAC	PF02365	No apical meristem (NAM) protein	2.7e-29	101.7	DCAR_016858	100	2.9e-99
MSTRG.14115.2	LOC108220941	NAC domain-containing protein 92-like	NAC	PF02365	No apical meristem (NAM) protein	1.2e-08	35.6	DCAR_016858	99.4	2.8e-184
MSTRG.14351.1	LOC108220943	NAC domain-containing protein 72	NAC	PF02365	No apical meristem (NAM) protein	4.7e-27	94.5	DCAR_017156	100	6.2e-80
MSTRG.17257.2	LOC108226680	NAC transcription factor 25-like	NAC	PF02365	No apical meristem (NAM) protein	3e-28	98.4	DCAR_022480	100	8.4e-214
MSTRG.21328.2	LOC108195256	NAC domain-containing protein 92-like	NAC	PF02365	No apical meristem (NAM) protein	4e-31	107.6	DCAR_025382	100	4.1e-85
MSTRG.841.1	LOC108204501	NAC domain-containing protein 82, transcript variant X3	NAC	PF02365	No apical meristem (NAM) protein	9.1e-28	96.8	DCAR_001346	99.3	8.1e-87
MSTRG.9151.1	LOC108213449	NAC domain-containing protein 92	NAC	PF02365	No apical meristem (NAM) protein	5.9e-09	36.5	DCAR_011084	99.6	1.1e-151
MSTRG.9151.2	LOC108213449	NAC domain-containing protein 92	NAC	PF02365	No apical meristem (NAM) protein	2.7e-16	60.1	DCAR_011084	100	1e-31
MSTRG.9920.1	LOC108213013	NAC domain-containing protein 91, transcript variant X3	NAC	PF02365	No apical meristem (NAM) protein	4.6e-16	59.3	DCAR_012021	98.1	1.5e-245
MSTRG.9920.2	LOC108213013	NAC domain-containing protein 91, transcript variant X3	NAC	PF02365	No apical meristem (NAM) protein	4.5e-16	59.3	DCAR_012021	98.1	2.5e-245
MSTRG.1471.1	LOC108227547	nuclear transcription factor Y subunit A-1, transcript variant X2	NF-YA	PF02045	CCAAT-binding transcription factor (CBF-B/NF-YA) subunit B	1.8e-27	95.6	DCAR_002074	92.5	3.9e-162
MSTRG.1471.4	LOC108227547	nuclear transcription factor Y subunit A-1, transcript variant X2	NF-YA	PF02045	CCAAT-binding transcription factor (CBF-B/NF-YA) subunit B	1.8e-27	95.6	DCAR_002074	92.5	3.9e-162
MSTRG.1471.5	LOC108227547	nuclear transcription factor Y subunit A-1, transcript variant X2	NF-YA	PF02045	CCAAT-binding transcription factor (CBF-B/NF-YA) subunit B	1.6e-27	95.8	DCAR_002074	92.8	2.6e-155
MSTRG.1471.6	LOC108227547	nuclear transcription factor Y subunit A-1, transcript variant X2	NF-YA	PF02045	CCAAT-binding transcription factor (CBF-B/NF-YA) subunit B	1.6e-27	95.8	DCAR_002074	92.8	2.6e-155
MSTRG.1471.7	LOC108227547	nuclear transcription factor Y subunit A-1, transcript variant X2	NF-YA	PF02045	CCAAT-binding transcription factor (CBF-B/NF-YA) subunit B	1.8e-27	95.6	DCAR_002074	92.5	3.9e-162
MSTRG.1471.8	LOC108227547	nuclear transcription factor Y subunit A-1, transcript variant X2	NF-YA	PF02045	CCAAT-binding transcription factor (CBF-B/NF-YA) subunit B	1.6e-27	95.8	DCAR_002074	92.8	2.6e-155
MSTRG.22222.5	LOC108194047	nuclear transcription factor Y subunit A-3, transcript variant X4	NF-YA	PF02045	CCAAT-binding transcription factor (CBF-B/NF-YA) subunit B	2e-10	41	DCAR_026393	100	5.3e-129
MSTRG.22628.1	LOC108198122	nuclear transcription factor Y subunit A-7-like	NF-YA	PF02045	CCAAT-binding transcription factor (CBF-B/NF-YA) subunit B	4.3e-28	97.7	DCAR_028285	99	3.1e-177
MSTRG.22628.3	LOC108198122	nuclear transcription factor Y subunit A-7-like	NF-YA	PF02045	CCAAT-binding transcription factor (CBF-B/NF-YA) subunit B	2.2e-28	98.6	DCAR_028285	100	4.5e-116
MSTRG.22628.4	LOC108198122	nuclear transcription factor Y subunit A-7-like	NF-YA	PF02045	CCAAT-binding transcription factor (CBF-B/NF-YA) subunit B	4e-28	97.7	DCAR_028285	100	4.1e-169
MSTRG.26295.2	LOC108192438	nuclear transcription factor Y subunit A-1-like	NF-YA	PF02045	CCAAT-binding transcription factor (CBF-B/NF-YA) subunit B	3e-25	88.6	DCAR_031537	97.4	4.7e-162
MSTRG.20090.1	LOC108196512	protein NLP9-like, transcript variant X2	Nin-like	PF02042	RWP-RK domain	2e-26	91.6	DCAR_023921	100	9.7e-285
MSTRG.20090.2	LOC108196512	protein NLP9-like, transcript variant X2	Nin-like	PF02042	RWP-RK domain	3.8e-26	90.7	DCAR_023921	99	0
MSTRG.20090.5	LOC108196512	protein NLP9-like, transcript variant X2	Nin-like	PF02042	RWP-RK domain	3.8e-26	90.7	DCAR_023921	99	0
MSTRG.12196.1	LOC108215754	squamosa promoter-binding-like protein 6, transcript variant X1	SBP	PF03110	SBP domain	1.8e-31	108.1	DCAR_014026	100	0
MSTRG.19565.3	LOC108228126	squamosa promoter-binding-like protein 9, transcript variant X2	SBP	PF03110	SBP domain	1.2e-08	34.9	DCAR_019839	100	1.8e-48
MSTRG.23822.1	LOC108199352	squamosa promoter-binding-like protein 1	SBP	PF03110	SBP domain	4.4e-29	100.4	DCAR_026953	97.5	0
MSTRG.11806.2	LOC108219044	transcription factor TCP20, transcript variant X2	TCP	PF03634	TCP family transcription factor	1e-31	110.5	DCAR_014495	100	6.9e-138
MSTRG.11806.3	LOC108219044	transcription factor TCP20, transcript variant X2	TCP	PF03634	TCP family transcription factor	8e-32	110.8	DCAR_014495	100	6.9e-138
MSTRG.16388.1	LOC108223700	transcription factor TCP4	TCP	PF03634	TCP family transcription factor	3.4e-33	115.3	DCAR_019587	100	4.2e-219
MSTRG.1972.1	LOC108211342	transcription factor TCP7	TCP	PF03634	TCP family transcription factor	2.5e-36	125.5	DCAR_002594	100	4.2e-140
MSTRG.1972.3	LOC108211342	transcription factor TCP7	TCP	PF03634	TCP family transcription factor	2.5e-36	125.5	DCAR_002594	100	4.2e-140
MSTRG.5635.2	LOC108207001	transcription factor TCP9-like	TCP	PF03634	TCP family transcription factor	9.1e-32	110.6	DCAR_006899	100	2.7e-165
MSTRG.5635.3	LOC108207001	transcription factor TCP9-like	TCP	PF03634	TCP family transcription factor	1e-31	110.5	DCAR_006899	98	2.6e-160
MSTRG.15941.1	LOC108220116	single-stranded DNA-bindig protein WHY2, mitochondrial-like, transcript variant X4	Whirly	PF08536	Whirly transcription factor	3.7e-20	72	DCAR_015312	86.2	2.1e-23
MSTRG.10161.1	LOC108210769	probable WRKY transcription factor 69	WRKY	PF03106	WRKY DNA -binding domain	6.9e-07	29.4	DCAR_012337	100	1e-36
MSTRG.10161.3	LOC108210769	probable WRKY transcription factor 69	WRKY	PF03106	WRKY DNA -binding domain	2.6e-25	88.4	DCAR_012337	100	3.1e-132
MSTRG.12900.2	LOC108218382	probable WRKY transcription factor 65	WRKY	PF03106	WRKY DNA -binding domain	6e-06	26.4	DCAR_013280	100	9.3e-76
MSTRG.15212.1	LOC108220810	probable WRKY transcription factor 65	WRKY	PF03106	WRKY DNA -binding domain	4.8e-25	87.5	DCAR_018294	100	1.9e-123
MSTRG.15212.3	LOC108220810	probable WRKY transcription factor 65	WRKY	PF03106	WRKY DNA -binding domain	2.8e-12	46.6	DCAR_018294	100	1e-95
MSTRG.2267.1	LOC108204915	probable WRKY transcription factor 33	WRKY	PF03106	WRKY DNA -binding domain	1.9e-34	117.7	DCAR_028893	56	2.8e-41
MSTRG.2267.2	LOC108204915	probable WRKY transcription factor 33	WRKY	PF03106	WRKY DNA -binding domain	3e-26	91.4	DCAR_016808	47.6	2.4e-06
MSTRG.25588.2	LOC108200883	probable WRKY transcription factor 48	WRKY	PF03106	WRKY DNA -binding domain	1.9e-26	92	DCAR_030459	95	6.1e-106
MSTRG.3385.2	LOC108205320	probable WRKY transcription factor 31	WRKY	PF03106	WRKY DNA -binding domain	6.7e-27	93.5	DCAR_004233	98.3	5.2e-65
MSTRG.4174.1	LOC108208014	probable WRKY transcription factor 65	WRKY	PF03106	WRKY DNA -binding domain	3e-25	88.2	DCAR_005143	100	3.1e-152
MSTRG.5881.2	LOC108205907	probable WRKY transcription factor 3	WRKY	PF03106	WRKY DNA -binding domain	7.7e-27	93.3	DCAR_007177	100	4.9e-98
MSTRG.5881.3	LOC108205907	probable WRKY transcription factor 3	WRKY	PF03106	WRKY DNA -binding domain	5.9e-26	90.5	DCAR_007177	100	1.9e-27
MSTRG.5881.4	LOC108205907	probable WRKY transcription factor 3	WRKY	PF03106	WRKY DNA -binding domain	3.7e-34	116.8	DCAR_007177	100	3.1e-10
MSTRG.5881.5	LOC108205907	probable WRKY transcription factor 3	WRKY	PF03106	WRKY DNA -binding domain	1.9e-33	114.5	DCAR_007177	100	3.1e-10
MSTRG.8803.1	LOC108213302	probable WRKY transcription factor 27	WRKY	PF03106	WRKY DNA -binding domain	7.9e-24	83.6	DCAR_010654	100	1.5e-171
MSTRG.8803.3	LOC108213302	probable WRKY transcription factor 27	WRKY	PF03106	WRKY DNA -binding domain	3.2e-24	84.9	DCAR_010654	100	5.8e-99
MSTRG.8803.4	LOC108213302	probable WRKY transcription factor 27	WRKY	PF03106	WRKY DNA -binding domain	7.9e-24	83.6	DCAR_010654	100	1.5e-171
MSTRG.11434.2	LOC108216722	axial regulator YABBY 5	YABBY	PF04690	YABBY protein	7.1e-06	26.5	DCAR_014892	91.7	1.2e-75
MSTRG.4992.2	LOC108206887	putative axial regulator YABBY 2	YABBY	PF04690	YABBY protein	1.4e-32	113.4	DCAR_004921	43.2	4.1e-19
MSTRG.5795.1	LOC108208192	axial regulator YABBY 4, transcript variant X2	YABBY	PF04690	YABBY protein	2e-43	148.6	DCAR_007074	100	3.2e-85
MSTRG.1127.1	LOC108205088	zinc-finger homeodomain protein 4	ZF-HD	PF04770	ZF-HD protein dimerisation region	5.8e-28	96.9	DCAR_001728	100	2.1e-141
MSTRG.12379.2	LOC108217410	uncharacterized LOC108217410	ZF-HD	PF04770	ZF-HD protein dimerisation region	8e-30	102.8	DCAR_025947	52.8	1.9e-52

## Sheet: C_CK vs HYD
Table_S3C. Total DEGs identified as TFs in CK vs HYD
Transcript id	Gene id	Gene description	Family	DNA domain	Domain description	Evalue	Score	TF id	Hit pident	Hit evalue
MSTRG.14784.1	LOC108221057	floral homeotic protein APETALA 2-like, transcript variant X2	AP2	PF00847	AP2 domain	2.1e-18	66.2	DCAR_017724	99.3	7.8e-254
MSTRG.14973.1	LOC108222155	AP2-like ethylene-responsive transcription factor AIL1	AP2	PF00847	AP2 domain	4.7e-15	55.5	DCAR_017975	86.1	7.5e-173
MSTRG.14973.2	LOC108222155	AP2-like ethylene-responsive transcription factor AIL1	AP2	PF00847	AP2 domain	2e-15	56.6	DCAR_017975	100	1.6e-77
MSTRG.14973.3	LOC108222155	AP2-like ethylene-responsive transcription factor AIL1	AP2	PF00847	AP2 domain	3.5e-08	33.4	DCAR_017975	100	6.7e-118
MSTRG.14973.4	LOC108222155	AP2-like ethylene-responsive transcription factor AIL1	AP2	PF00847	AP2 domain	3.6e-22	78.2	DCAR_017975	87.9	6e-217
MSTRG.15714.2	LOC108222025	AP2-like ethylene-responsive transcription factor TOE3	AP2	PF00847	AP2 domain	1.7e-16	60.1	DCAR_018848	100	1.2e-139
MSTRG.19341.2	LOC108224255	AP2-like ethylene-responsive transcription factor ANT, transcript variant X1	AP2	PF00847	AP2 domain	1.9e-22	79.1	DCAR_020068	99.4	2.6e-307
MSTRG.19341.4	LOC108224461	AP2-like ethylene-responsive transcription factor ANT	AP2	PF00847	AP2 domain	1.9e-22	79.1	DCAR_020067	99.4	4e-308
MSTRG.6315.2	LOC108206790	AP2-like ethylene-responsive transcription factor AIL1	AP2	PF00847	AP2 domain	3e-20	72.1	DCAR_007644	100	0
MSTRG.17295.1	LOC108227235	auxin response factor 5	ARF	PF02362	B3 DNA binding domain	7.1e-23	80.3	DCAR_022437	100	0
MSTRG.17295.1	LOC108227235	auxin response factor 5	ARF	PF06507	Auxin response factor	7.3e-34	115.7	DCAR_022437	100	0
MSTRG.21224.2	LOC108196413	auxin response factor 11-like, transcript variant X2	ARF	PF02362	B3 DNA binding domain	6.6e-22	77.2	DCAR_025262	100	4.3e-60
MSTRG.21224.2	LOC108196413	auxin response factor 11-like, transcript variant X2	ARF	PF06507	Auxin response factor	1.1e-31	108.7	DCAR_025262	100	4.3e-60
MSTRG.4350.2	LOC108206581	auxin response factor 18-like, transcript variant X1	ARF	PF02362	B3 DNA binding domain	2.9e-24	84.7	DCAR_005400	96.7	0
MSTRG.4350.2	LOC108206581	auxin response factor 18-like, transcript variant X1	ARF	PF06507	Auxin response factor	2.7e-30	104.3	DCAR_005400	96.7	0
MSTRG.4350.3	LOC108206581	auxin response factor 18-like, transcript variant X1	ARF	PF02362	B3 DNA binding domain	3.9e-20	71.5	DCAR_005400	99.5	1.3e-110
MSTRG.4350.3	LOC108206581	auxin response factor 18-like, transcript variant X1	ARF	PF06507	Auxin response factor	1.5e-30	105.1	DCAR_005400	99.5	1.3e-110
MSTRG.10884.2	LOC108218906	auxin response factor 4-like	B3	PF02362	B3 DNA binding domain	3.9e-08	32.9	DCAR_015554	90.2	2.1e-157
MSTRG.17295.1	LOC108227235	auxin response factor 5	B3	PF02362	B3 DNA binding domain	7.1e-23	80.3	DCAR_022437	100	0
MSTRG.21224.2	LOC108196413	auxin response factor 11-like, transcript variant X2	B3	PF02362	B3 DNA binding domain	6.6e-22	77.2	DCAR_025262	100	4.3e-60
MSTRG.22852.1	LOC108197978	B3 domain-containing protein Os07g0563300-like, transcript variant X2	B3	PF02362	B3 DNA binding domain	1.6e-15	56.6	DCAR_028123	89.8	0
MSTRG.3085.1	LOC108209117	DEAD-box ATP-dependent RNA helicase 1-like	B3	PF02362	B3 DNA binding domain	3.3e-07	30	DCAR_003877	100	2.1e-06
MSTRG.3085.2	LOC108209117	DEAD-box ATP-dependent RNA helicase 1-like	B3	PF02362	B3 DNA binding domain	3.3e-07	30	DCAR_003877	100	2.1e-06
MSTRG.3919.3	LOC108204567	B3 domain-containing transcription repressor VAL1-like, transcript variant X2	B3	PF02362	B3 DNA binding domain	1.7e-17	63	DCAR_004795	96.8	0
MSTRG.3919.4	LOC108204567	B3 domain-containing transcription repressor VAL1-like, transcript variant X2	B3	PF02362	B3 DNA binding domain	1.7e-17	63	DCAR_004795	96.8	0
MSTRG.3919.5	LOC108204567	B3 domain-containing transcription repressor VAL1-like, transcript variant X2	B3	PF02362	B3 DNA binding domain	1e-17	63.7	DCAR_004795	95	0
MSTRG.3919.6	LOC108204567	B3 domain-containing transcription repressor VAL1-like, transcript variant X2	B3	PF02362	B3 DNA binding domain	8.7e-18	63.9	DCAR_004795	94.2	5.5e-264
MSTRG.3919.7	LOC108204567	B3 domain-containing transcription repressor VAL1-like, transcript variant X2	B3	PF02362	B3 DNA binding domain	7.3e-18	64.2	DCAR_004795	93.6	6.9e-245
MSTRG.4350.2	LOC108206581	auxin response factor 18-like, transcript variant X1	B3	PF02362	B3 DNA binding domain	2.9e-24	84.7	DCAR_005400	96.7	0
MSTRG.4350.3	LOC108206581	auxin response factor 18-like, transcript variant X1	B3	PF02362	B3 DNA binding domain	3.9e-20	71.5	DCAR_005400	99.5	1.3e-110
MSTRG.5445.1	LOC108206309	uncharacterized LOC108206309	B3	PF02362	B3 DNA binding domain	1.4e-06	28
MSTRG.5445.3	LOC108206309	uncharacterized LOC108206309	B3	PF02362	B3 DNA binding domain	1.4e-06	28
MSTRG.2913.1	LOC108205973	protein BASIC PENTACYSTEINE4	BBR-BPC	PF06217	GAGA binding protein-like family	6.1e-83	279.4	DCAR_003687	100	2.2e-164
MSTRG.16321.1	LOC108223871	protein BRASSINAZOLE-RESISTANT 1-like	BES1	PF05687	BES1/BZR1 plant transcription factor, N-terminal	1.9e-58	197	DCAR_019509	100	4.8e-181
MSTRG.16407.1	LOC108220643	BES1/BZR1 homolog protein 4-like	BES1	PF05687	BES1/BZR1 plant transcription factor, N-terminal	5e-64	215.2	DCAR_019605	100	6.9e-191
MSTRG.7230.1	LOC108215277	protein BRASSINAZOLE-RESISTANT 1	BES1	PF05687	BES1/BZR1 plant transcription factor, N-terminal	1.6e-62	210.3	DCAR_008773	100	4.8e-184
MSTRG.16024.1	LOC108224041	transcription factor ILR3-like	bHLH	PF00010	Helix-loop-helix DNA-binding domain	6.9e-07	29	DCAR_019207	95	4.8e-78
MSTRG.16024.2	LOC108224041	transcription factor ILR3-like	bHLH	PF00010	Helix-loop-helix DNA-binding domain	6.9e-07	29	DCAR_019207	95	4.8e-78
MSTRG.16024.3	LOC108224041	transcription factor ILR3-like	bHLH	PF00010	Helix-loop-helix DNA-binding domain	6.9e-07	29	DCAR_019207	95	4.8e-78
MSTRG.16024.5	LOC108224041	transcription factor ILR3-like	bHLH	PF00010	Helix-loop-helix DNA-binding domain	6.9e-07	29	DCAR_019207	95	4.8e-78
MSTRG.1754.1	LOC108221494	transcription factor UNE12-like	bHLH	PF00010	Helix-loop-helix DNA-binding domain	7.8e-08	32	DCAR_002356	93.7	1.3e-145
MSTRG.19340.1	LOC108227304	transcription factor bHLH74	bHLH	PF00010	Helix-loop-helix DNA-binding domain	1.3e-07	31.4	DCAR_020069	93.9	1e-223
MSTRG.19340.3	LOC108227304	transcription factor bHLH74	bHLH	PF00010	Helix-loop-helix DNA-binding domain	1.3e-07	31.4	DCAR_020069	93.9	1e-223
MSTRG.20345.1	LOC108193958	transcription factor bHLH104-like	bHLH	PF00010	Helix-loop-helix DNA-binding domain	9.1e-08	31.8	DCAR_010015	41.4	4.7e-33
MSTRG.21223.1	LOC108193499	transcription factor bHLH13-like	bHLH	PF00010	Helix-loop-helix DNA-binding domain	4.1e-11	42.5	DCAR_025258	100	0
MSTRG.21562.1	LOC108193422	transcription factor ICE1-like	bHLH	PF00010	Helix-loop-helix DNA-binding domain	2.2e-09	37	DCAR_025656	94.7	1.3e-276
MSTRG.21562.3	LOC108193422	transcription factor ICE1-like	bHLH	PF00010	Helix-loop-helix DNA-binding domain	2.2e-09	37	DCAR_025656	94.7	1.4e-276
MSTRG.5911.3	LOC108206080	transcription factor bHLH76-like, transcript variant X1	bHLH	PF00010	Helix-loop-helix DNA-binding domain	8.8e-07	28.7	DCAR_007211	94.8	1.1e-267
MSTRG.7935.1	LOC108211301	transcription factor bHLH93-like	bHLH	PF00010	Helix-loop-helix DNA-binding domain	1.2e-09	37.8	DCAR_009550	100	2.5e-138
MSTRG.8468.1	LOC108215246	transcription factor BIM1	bHLH	PF00010	Helix-loop-helix DNA-binding domain	1.2e-15	57	DCAR_010178	99.8	0
MSTRG.13125.1	LOC108219525	basic leucine zipper 61-like	bZIP	PF00170	bZIP transcription factor	3.6e-08	33.3	DCAR_021277	62	2.1e-91
MSTRG.13125.3	LOC108219525	basic leucine zipper 61-like	bZIP	PF00170	bZIP transcription factor	3.1e-08	33.5	DCAR_021277	62	2.1e-91
MSTRG.14708.1	LOC108223602	pyrophosphate--fructose 6-phosphate 1-phosphotransferase subunit alpha	bZIP	PF00170	bZIP transcription factor	2e-07	30.9	DCAR_017622	100	1.4e-158
MSTRG.16054.4	LOC108223327	ABSCISIC ACID-INSENSITIVE 5-like protein 7, transcript variant X2	bZIP	PF00170	bZIP transcription factor	1.6e-10	40.8	DCAR_022020	60.5	1e-125
MSTRG.16054.5	LOC108223327	ABSCISIC ACID-INSENSITIVE 5-like protein 7, transcript variant X2	bZIP	PF00170	bZIP transcription factor	1.6e-10	40.8	DCAR_022020	60.5	1e-125
MSTRG.18710.6	LOC108225291	uncharacterized LOC108225291, transcript variant X4	bZIP	PF00170	bZIP transcription factor	7.9e-06	25.8	DCAR_009151	49.4	1.3e-21
MSTRG.18716.1	LOC108225385	protein ABSCISIC ACID-INSENSITIVE 5-like, transcript variant X3	bZIP	PF00170	bZIP transcription factor	1.2e-12	47.6	DCAR_020756	100	1e-131
MSTRG.18716.2	LOC108225385	protein ABSCISIC ACID-INSENSITIVE 5-like, transcript variant X3	bZIP	PF00170	bZIP transcription factor	1.7e-12	47.1	DCAR_020756	100	2.4e-225
MSTRG.19567.1	LOC108226623	transcription factor TGA2-like, transcript variant X4	bZIP	PF00170	bZIP transcription factor	7.6e-09	35.4	DCAR_019835	99.2	1.2e-271
MSTRG.19567.2	LOC108226623	transcription factor TGA2-like, transcript variant X4	bZIP	PF00170	bZIP transcription factor	7.6e-09	35.4	DCAR_019835	99.4	1.3e-273
MSTRG.19567.3	LOC108226623	transcription factor TGA2-like, transcript variant X4	bZIP	PF00170	bZIP transcription factor	7.5e-09	35.4	DCAR_019835	98.8	1e-270
MSTRG.2234.1	LOC108205500	bZIP transcription factor 53-like	bZIP	PF00170	bZIP transcription factor	1.5e-11	44.1	DCAR_002897	100	1.6e-75
MSTRG.2234.2	LOC108205500	bZIP transcription factor 53-like	bZIP	PF00170	bZIP transcription factor	1.5e-11	44.1	DCAR_002897	100	1.6e-75
MSTRG.2234.3	LOC108205500	bZIP transcription factor 53-like	bZIP	PF00170	bZIP transcription factor	1.5e-11	44.1	DCAR_002897	100	1.6e-75
MSTRG.25210.1	LOC108203069	transcription factor HBP-1b(c38)-like, transcript variant X2	bZIP	PF00170	bZIP transcription factor	3.1e-08	33.4	DCAR_029986	100	4.1e-175
MSTRG.25210.2	LOC108203069	transcription factor HBP-1b(c38)-like, transcript variant X2	bZIP	PF00170	bZIP transcription factor	3.1e-08	33.4	DCAR_029986	100	4.1e-175
MSTRG.25293.3	LOC108202623	transcription factor HBP-1b(c38)-like, transcript variant X1	bZIP	PF00170	bZIP transcription factor	1.6e-07	31.2	DCAR_030075	100	7.2e-58
MSTRG.25603.1	LOC108200312	probable bifunctional TENA-E protein	bZIP	PF00170	bZIP transcription factor	5.1e-08	32.8	DCAR_030478	51.7	8.2e-29
MSTRG.3180.1	LOC108204336	protein ABSCISIC ACID-INSENSITIVE 5-like, transcript variant X3	bZIP	PF00170	bZIP transcription factor	6.5e-13	48.4	DCAR_003998	100	9.6e-216
MSTRG.3180.2	LOC108204336	protein ABSCISIC ACID-INSENSITIVE 5-like, transcript variant X3	bZIP	PF00170	bZIP transcription factor	6.5e-13	48.4	DCAR_003998	100	9.6e-216
MSTRG.5693.1	LOC108209539	common plant regulatory factor 1	bZIP	PF00170	bZIP transcription factor	1.5e-19	69.7	DCAR_006961	100	6.9e-203
MSTRG.5693.2	LOC108209539	common plant regulatory factor 1	bZIP	PF00170	bZIP transcription factor	1.9e-19	69.4	DCAR_006961	100	2.9e-226
MSTRG.6417.2	LOC108208503	ABSCISIC ACID-INSENSITIVE 5-like protein 5, transcript variant X2	bZIP	PF00170	bZIP transcription factor	1.5e-07	31.3	DCAR_007751	96.6	4.1e-168
MSTRG.6417.3	LOC108208503	ABSCISIC ACID-INSENSITIVE 5-like protein 5, transcript variant X2	bZIP	PF00170	bZIP transcription factor	1.1e-07	31.7	DCAR_007751	96.6	4.8e-168
MSTRG.7573.1	LOC108212094	uncharacterized LOC108212094	bZIP	PF00170	bZIP transcription factor	7.2e-06	25.9	DCAR_009151	96.5	4.2e-257
MSTRG.7573.2	LOC108212094	uncharacterized LOC108212094	bZIP	PF00170	bZIP transcription factor	7.1e-06	25.9	DCAR_009151	96.9	7.5e-259
MSTRG.7573.3	LOC108212094	uncharacterized LOC108212094	bZIP	PF00170	bZIP transcription factor	7.1e-06	25.9	DCAR_009151	96.9	7.5e-259
MSTRG.8191.1	LOC108214880	UDP-glycosyltransferase 74E2-like, transcript variant X2	bZIP	PF00170	bZIP transcription factor	1.6e-08	34.4	DCAR_009857	100	2e-137
MSTRG.8387.2	LOC108210779	transcription factor VIP1-like	bZIP	PF00170	bZIP transcription factor	2e-09	37.3	DCAR_010092	100	9.3e-48
MSTRG.19789.2	LOC108193311	protein indeterminate-domain 9-like	C2H2	PF00096	Zinc finger, C2H2 type	8e-08	32.2	DCAR_002635	51.9	3.7e-118
MSTRG.20067.2	LOC108194552	lysine-specific demethylase JMJ705-like	C2H2	PF00096	Zinc finger, C2H2 type	3.5e-07	30.2	DCAR_032078	96.2	3.8e-146
MSTRG.21304.2	LOC108193211	uncharacterized zinc finger protein At4g06634	C2H2	PF00096	Zinc finger, C2H2 type	3.6e-06	27	DCAR_025351	100	2.3e-115
MSTRG.21304.3	LOC108193211	uncharacterized zinc finger protein At4g06634	C2H2	PF00096	Zinc finger, C2H2 type	3.6e-06	27	DCAR_025351	100	4e-88
MSTRG.21304.4	LOC108193211	uncharacterized zinc finger protein At4g06634	C2H2	PF00096	Zinc finger, C2H2 type	3.6e-06	27	DCAR_025351	100	2.3e-115
MSTRG.4547.1	LOC108207367	protein indeterminate-domain 9-like	C2H2	PF00096	Zinc finger, C2H2 type	2.5e-07	30.7	DCAR_017243	55.8	3.3e-70
MSTRG.7501.1	LOC108210449	uncharacterized LOC108210449	C2H2	PF00096	Zinc finger, C2H2 type	7.2e-08	32.4	DCAR_009058	94.6	3.7e-18
MSTRG.14863.1	LOC108221530	zinc finger CCCH domain-containing protein 39-like	C3H	PF00642	Zinc finger C-x8-C-x5-C-x3-H type (and similar)	1.7e-21	75.4	DCAR_017831	100	3.4e-103
MSTRG.19510.1	LOC108227735	zinc finger CCCH domain-containing protein 37-like	C3H	PF00642	Zinc finger C-x8-C-x5-C-x3-H type (and similar)	3.9e-45	150.8	DCAR_019902	99.4	2.8e-193
MSTRG.20068.1	LOC108194553	-	C3H	PF00642	Zinc finger C-x8-C-x5-C-x3-H type (and similar)	1.4e-09	37.5	DCAR_031600	54.1	1.1e-08
MSTRG.20068.2	LOC108194553	-	C3H	PF00642	Zinc finger C-x8-C-x5-C-x3-H type (and similar)	3.2e-10	39.5	DCAR_031600	54.1	1.1e-08
MSTRG.20068.3	LOC108194553	-	C3H	PF00642	Zinc finger C-x8-C-x5-C-x3-H type (and similar)	1.3e-07	31.2	DCAR_027091	29.2	4.7e-09
MSTRG.20068.4	LOC108194553	-	C3H	PF00642	Zinc finger C-x8-C-x5-C-x3-H type (and similar)	1.3e-07	31.2	DCAR_027091	30.8	2.5e-09
MSTRG.20068.5	LOC108194553	-	C3H	PF00642	Zinc finger C-x8-C-x5-C-x3-H type (and similar)	1.5e-09	37.4	DCAR_031600	54.1	1.1e-08
MSTRG.20068.6	LOC108194553	-	C3H	PF00642	Zinc finger C-x8-C-x5-C-x3-H type (and similar)	1.7e-09	37.2	DCAR_031600	54.1	1.1e-08
MSTRG.23712.1	LOC108199662	zinc finger CCCH domain-containing protein 34-like, transcript variant X3	C3H	PF00642	Zinc finger C-x8-C-x5-C-x3-H type (and similar)	1.7e-45	152	DCAR_027092	96.9	1.7e-264
MSTRG.23712.2	LOC108199835	zinc finger CCCH domain-containing protein 34-like, transcript variant X1	C3H	PF00642	Zinc finger C-x8-C-x5-C-x3-H type (and similar)	9.7e-45	149.6	DCAR_027092	99	1.3e-286
MSTRG.23712.3	LOC108199662	zinc finger CCCH domain-containing protein 34-like, transcript variant X3	C3H	PF00642	Zinc finger C-x8-C-x5-C-x3-H type (and similar)	3.5e-43	144.6	DCAR_027092	96.9	4.8e-281
MSTRG.23712.6	LOC108199662	zinc finger CCCH domain-containing protein 34-like, transcript variant X3	C3H	PF00642	Zinc finger C-x8-C-x5-C-x3-H type (and similar)	5.4e-25	86.6	DCAR_027091	100	1.1e-194
MSTRG.23712.7	LOC108199662	zinc finger CCCH domain-containing protein 34-like, transcript variant X3	C3H	PF00642	Zinc finger C-x8-C-x5-C-x3-H type (and similar)	1.6e-45	152.1	DCAR_027092	98.9	3.2e-263
MSTRG.23712.8	LOC108199835	zinc finger CCCH domain-containing protein 34-like, transcript variant X1	C3H	PF00642	Zinc finger C-x8-C-x5-C-x3-H type (and similar)	1e-44	149.5	DCAR_027092	100	2.5e-290
MSTRG.23712.9	LOC108199835	zinc finger CCCH domain-containing protein 34-like, transcript variant X1	C3H	PF00642	Zinc finger C-x8-C-x5-C-x3-H type (and similar)	9.8e-45	149.5	DCAR_027092	99.2	3.4e-287
MSTRG.23713.1	LOC108199662	zinc finger CCCH domain-containing protein 34-like, transcript variant X3	C3H	PF00642	Zinc finger C-x8-C-x5-C-x3-H type (and similar)	1.4e-08	34.3	DCAR_027091	100	7.2e-44
MSTRG.2513.2	LOC108205250	zinc finger CCCH domain-containing protein 69-like	C3H	PF00642	Zinc finger C-x8-C-x5-C-x3-H type (and similar)	2.3e-12	46.3	DCAR_003208	100	1.5e-218
MSTRG.8985.1	LOC108214341	zinc finger CCCH domain-containing protein 38-like, transcript variant X2	C3H	PF00642	Zinc finger C-x8-C-x5-C-x3-H type (and similar)	2.1e-07	30.5	DCAR_010881	100	0
MSTRG.8985.4	LOC108214341	zinc finger CCCH domain-containing protein 38-like, transcript variant X2	C3H	PF00642	Zinc finger C-x8-C-x5-C-x3-H type (and similar)	2.1e-07	30.5	DCAR_010881	100	0
MSTRG.8985.5	LOC108214341	zinc finger CCCH domain-containing protein 38-like, transcript variant X2	C3H	PF00642	Zinc finger C-x8-C-x5-C-x3-H type (and similar)	2.1e-07	30.5	DCAR_010881	100	0
MSTRG.8985.6	LOC108214341	zinc finger CCCH domain-containing protein 38-like, transcript variant X2	C3H	PF00642	Zinc finger C-x8-C-x5-C-x3-H type (and similar)	2.1e-07	30.5	DCAR_010881	100	0
MSTRG.8985.7	LOC108214341	zinc finger CCCH domain-containing protein 38-like, transcript variant X2	C3H	PF00642	Zinc finger C-x8-C-x5-C-x3-H type (and similar)	2.1e-07	30.5	DCAR_010881	100	0
MSTRG.23773.1	LOC108199552	calmodulin-binding transcription activator 6-like	CAMTA	PF03859	CG-1 domain	1.4e-45	153.7	DCAR_027015	99	0
MSTRG.16455.2	LOC108223951	zinc finger protein CONSTANS-LIKE 10-like	CO-like	PF00643	B-box zinc finger	3.8e-08	33.2	DCAR_021082	89.7	1e-93
MSTRG.16455.2	LOC108223951	zinc finger protein CONSTANS-LIKE 10-like	CO-like	PF06203	CCT motif	4.4e-16	58.5	DCAR_021082	89.7	1e-93
MSTRG.16749.4	LOC108225040	protein tesmin/TSO1-like CXC 6, transcript variant X3	CPP	PF03638	Tesmin/TSO1-like CXC domain, cysteine-rich domain	3e-23	81.7	DCAR_023063	89	5.5e-119
MSTRG.16749.5	LOC108225040	protein tesmin/TSO1-like CXC 6, transcript variant X3	CPP	PF03638	Tesmin/TSO1-like CXC domain, cysteine-rich domain	1.8e-11	44	DCAR_023063	100	4.7e-83
MSTRG.16749.6	LOC108225040	protein tesmin/TSO1-like CXC 6, transcript variant X3	CPP	PF03638	Tesmin/TSO1-like CXC domain, cysteine-rich domain	3e-17	62.5	DCAR_023063	100	4.7e-83
MSTRG.12420.3	LOC108219159	B-box zinc finger protein 22-like	DBB	PF00643	B-box zinc finger	1.3e-12	47.6	DCAR_017589	73.6	2.3e-84
MSTRG.16455.2	LOC108223951	zinc finger protein CONSTANS-LIKE 10-like	DBB	PF00643	B-box zinc finger	3.8e-08	33.2	DCAR_021082	89.7	1e-93
MSTRG.16455.3	LOC108223951	zinc finger protein CONSTANS-LIKE 10-like	DBB	PF00643	B-box zinc finger	3.3e-08	33.4	DCAR_021082	84.9	6.7e-23
MSTRG.16455.4	LOC108223951	zinc finger protein CONSTANS-LIKE 10-like	DBB	PF00643	B-box zinc finger	9.6e-08	31.9	DCAR_021082	77.7	3e-76
MSTRG.19090.1	LOC108224446	protein yippee-like At4g27745	Dof	PF02701	Dof domain, zinc finger	1.2e-33	114.9	DCAR_020343	100	6.9e-94
MSTRG.19090.3	LOC108224446	protein yippee-like At4g27745	Dof	PF02701	Dof domain, zinc finger	1.3e-33	114.7	DCAR_020343	100	6.9e-94
MSTRG.13802.1	LOC108222041	E2F transcription factor-like E2FE, transcript variant X2	E2F/DP	PF02319	E2F/DP family winged-helix DNA-binding domain	4.7e-44	148.1	DCAR_016509	99.4	5.4e-190
MSTRG.4985.4	LOC108206188	transcription factor E2FB-like, transcript variant X2	E2F/DP	PF02319	E2F/DP family winged-helix DNA-binding domain	6.1e-24	83.7	DCAR_006178	100	1.5e-216
MSTRG.10477.3	LOC108211141	ethylene-responsive transcription factor-like protein At4g13040	ERF	PF00847	AP2 domain	2.3e-06	27.6	DCAR_012671	100	3.2e-82
MSTRG.12387.5	LOC108217413	glucose-1-phosphate adenylyltransferase small subunit, chloroplastic/amyloplastic-like	ERF	PF00847	AP2 domain	9.6e-12	44.8	DCAR_013815	100	1.1e-208
MSTRG.13340.1	LOC108216065	AP2-like ethylene-responsive transcription factor AIL1	ERF	PF00847	AP2 domain	4.2e-10	39.6	DCAR_012824	94.5	4e-127
MSTRG.13926.1	LOC108220062	ethylene-responsive transcription factor 3-like	ERF	PF00847	AP2 domain	1.6e-12	47.3	DCAR_016651	100	9.2e-120
MSTRG.16152.2	LOC108220724	AP2-like ethylene-responsive transcription factor ANT	ERF	PF00847	AP2 domain	6.4e-12	45.4	DCAR_019345	100	2.7e-162
MSTRG.16152.3	LOC108220724	AP2-like ethylene-responsive transcription factor ANT	ERF	PF00847	AP2 domain	6.4e-12	45.4	DCAR_019345	100	2.7e-162
MSTRG.19615.1	LOC108193202	ethylene-responsive transcription factor RAP2-3-like, transcript variant X1	ERF	PF00847	AP2 domain	2.3e-14	53.2	DCAR_023305	95	1.7e-155
MSTRG.19615.4	LOC108193202	ethylene-responsive transcription factor RAP2-3-like, transcript variant X1	ERF	PF00847	AP2 domain	2.1e-14	53.3	DCAR_023305	90.4	4e-146
MSTRG.21202.1	LOC108195348	ethylene-responsive transcription factor CRF4-like	ERF	PF00847	AP2 domain	2.4e-12	46.8	DCAR_025238	100	1.2e-167
MSTRG.26318.4	LOC108192382	AP2-like ethylene-responsive transcription factor PLT2, transcript variant X2	ERF	PF00847	AP2 domain	5.2e-10	39.3	DCAR_031571	100	2.4e-186
MSTRG.5939.1	LOC108209692	ethylene-responsive transcription factor ERF118-like, transcript variant X3	ERF	PF00847	AP2 domain	1.7e-14	53.7	DCAR_007241	100	2.4e-225
MSTRG.6315.3	LOC108206790	AP2-like ethylene-responsive transcription factor AIL1	ERF	PF00847	AP2 domain	8.3e-11	41.8	DCAR_007644	100	3e-138
MSTRG.6315.4	LOC108206790	AP2-like ethylene-responsive transcription factor AIL1	ERF	PF00847	AP2 domain	8.3e-11	41.8	DCAR_007644	100	1e-167
MSTRG.9791.1	LOC108211550	dehydration-responsive element-binding protein 2A-like	ERF	PF00847	AP2 domain	1.4e-11	44.3	DCAR_011853	94.4	1.5e-199
MSTRG.1115.2	LOC108227045	protein FAR1-RELATED SEQUENCE 11	FAR1	PF03101	FAR1 DNA-binding domain	8.3e-18	64.8	DCAR_031927	25.6	4e-19
MSTRG.1115.3	LOC108227045	protein FAR1-RELATED SEQUENCE 11	FAR1	PF03101	FAR1 DNA-binding domain	8.3e-18	64.8	DCAR_031927	25.6	4e-19
MSTRG.12844.3	LOC108219546	protein FAR1-RELATED SEQUENCE 2, transcript variant X3	FAR1	PF03101	FAR1 DNA-binding domain	5.6e-21	74.9	DCAR_031927	30	9.5e-56
MSTRG.12844.4	LOC108219546	protein FAR1-RELATED SEQUENCE 2, transcript variant X3	FAR1	PF03101	FAR1 DNA-binding domain	5.1e-21	75.1	DCAR_031927	30	8.9e-56
MSTRG.12844.5	LOC108219546	protein FAR1-RELATED SEQUENCE 2, transcript variant X3	FAR1	PF03101	FAR1 DNA-binding domain	4.6e-21	75.2	DCAR_031927	30	8.2e-56
MSTRG.21444.2	LOC108193978	protein FAR1-RELATED SEQUENCE 6	FAR1	PF03101	FAR1 DNA-binding domain	2.2e-20	73	DCAR_031927	26.6	2.8e-45
MSTRG.21444.3	LOC108193978	protein FAR1-RELATED SEQUENCE 6	FAR1	PF03101	FAR1 DNA-binding domain	2.2e-20	73	DCAR_031927	26.6	2.8e-45
MSTRG.23830.1	LOC108198497	protein FAR1-RELATED SEQUENCE 5-like	FAR1	PF03101	FAR1 DNA-binding domain	1.3e-16	60.9	DCAR_031927	50.3	4.1e-95
MSTRG.27172.1	LOC108204048	protein FAR1-RELATED SEQUENCE 5-like	FAR1	PF03101	FAR1 DNA-binding domain	1.2e-14	54.7	DCAR_031927	28.9	4.1e-28
MSTRG.27172.2	LOC108204048	protein FAR1-RELATED SEQUENCE 5-like	FAR1	PF03101	FAR1 DNA-binding domain	9.3e-18	64.6	DCAR_031927	28.2	6e-43
MSTRG.3669.1	LOC108204995	protein FAR1-RELATED SEQUENCE 3-like, transcript variant X2	FAR1	PF03101	FAR1 DNA-binding domain	2.6e-14	53.6	DCAR_031927	32.1	4e-66
MSTRG.17034.2	LOC108225142	GATA transcription factor 8-like, transcript variant X1	GATA	PF00320	GATA zinc finger	2.8e-17	61.9	DCAR_022745	100	6.3e-36
MSTRG.17034.3	LOC108225142	GATA transcription factor 8-like, transcript variant X1	GATA	PF00320	GATA zinc finger	5.3e-17	61	DCAR_022745	100	4e-178
MSTRG.21839.2	LOC108196221	GATA transcription factor 6-like	GATA	PF00320	GATA zinc finger	1.2e-15	56.7	DCAR_025986	100	1.9e-154
MSTRG.23769.1	LOC108197624	GATA transcription factor 15-like, transcript variant X1	GATA	PF00320	GATA zinc finger	1.1e-16	60	DCAR_027021	100	6e-75
MSTRG.23769.2	LOC108197624	GATA transcription factor 15-like, transcript variant X1	GATA	PF00320	GATA zinc finger	1.1e-16	60	DCAR_027021	100	6e-75
MSTRG.23769.4	LOC108197624	GATA transcription factor 15-like, transcript variant X1	GATA	PF00320	GATA zinc finger	4.9e-07	29.1	DCAR_027021	91.4	5.2e-65
MSTRG.25611.1	LOC108200607	GATA transcription factor 16	GATA	PF00320	GATA zinc finger	6.7e-17	60.7	DCAR_030484	99.3	7.2e-82
MSTRG.375.1	LOC108215749	GATA transcription factor 12-like	GATA	PF00320	GATA zinc finger	2.1e-15	55.9	DCAR_000755	100	2.7e-201
MSTRG.4662.2	LOC108207986	GATA transcription factor 15-like	GATA	PF00320	GATA zinc finger	2.2e-16	59	DCAR_005777	100	3.5e-69
MSTRG.12972.2	LOC108218599	scarecrow-like protein 21	GRAS	PF03514	GRAS domain family	1.2e-127	425.9	DCAR_013212	100	0
MSTRG.15771.4	LOC108222221	scarecrow-like protein 14, transcript variant X1	GRAS	PF03514	GRAS domain family	3.1e-106	355.3	DCAR_018919	100	8.5e-304
MSTRG.23780.2	LOC108198841	DELLA protein RGL3-like	GRAS	PF03514	GRAS domain family	1.3e-77	261.2	DCAR_027005	100	0
MSTRG.23780.3	LOC108198841	DELLA protein RGL3-like	GRAS	PF03514	GRAS domain family	4.4e-78	262.7	DCAR_027004	100	1.6e-287
MSTRG.25204.1	LOC108203096	scarecrow-like protein 3	GRAS	PF03514	GRAS domain family	1.2e-137	458.8	DCAR_029974	100	1.4e-277
MSTRG.25204.2	LOC108203096	scarecrow-like protein 3	GRAS	PF03514	GRAS domain family	1.2e-137	458.8	DCAR_029974	100	1.4e-277
MSTRG.26192.1	LOC108202428	DELLA protein RGL1-like, transcript variant X3	GRAS	PF03514	GRAS domain family	9.9e-108	360.3	DCAR_031178	100	0
MSTRG.26192.2	LOC108202428	DELLA protein RGL1-like, transcript variant X3	GRAS	PF03514	GRAS domain family	9.9e-108	360.3	DCAR_031177	100	8.2e-152
MSTRG.26192.3	LOC108202428	DELLA protein RGL1-like, transcript variant X3	GRAS	PF03514	GRAS domain family	9.9e-108	360.3	DCAR_031178	100	0
MSTRG.26192.4	LOC108202428	DELLA protein RGL1-like, transcript variant X3	GRAS	PF03514	GRAS domain family	9.9e-108	360.3	DCAR_031177	100	8.2e-152
MSTRG.3980.1	LOC108209910	scarecrow-like protein 13	GRAS	PF03514	GRAS domain family	7e-121	403.5	DCAR_004891	100	0
MSTRG.6926.1	LOC108205803	scarecrow-like protein 28, transcript variant X3	GRAS	PF03514	GRAS domain family	1.5e-125	418.9	DCAR_008419	96.6	0
MSTRG.6926.6	LOC108205803	scarecrow-like protein 28, transcript variant X3	GRAS	PF03514	GRAS domain family	9.6e-57	192.5	DCAR_008419	100	6.3e-118
MSTRG.7040.3	LOC108206437	growth-regulating factor 9-like	GRF	PF08879	WRC	3.2e-18	65.1	DCAR_008567	97.5	1.7e-153
MSTRG.7040.3	LOC108206437	growth-regulating factor 9-like	GRF	PF08880	QLQ	4.7e-06	26.1	DCAR_008567	97.5	1.7e-153
MSTRG.10008.1	LOC108215077	BEL1-like homeodomain protein 9, transcript variant X2	HB-other	PF00046	Homeobox domain	4.7e-08	32.6	DCAR_012135	100	0
MSTRG.10008.3	LOC108215077	BEL1-like homeodomain protein 9, transcript variant X2	HB-other	PF00046	Homeobox domain	4.7e-08	32.6	DCAR_012135	100	0
MSTRG.12216.1	LOC108216699	homeobox-leucine zipper protein HDG11-like	HB-other	PF00046	Homeobox domain	9.5e-17	60.4	DCAR_014006	100	0
MSTRG.13277.1	LOC108217923	homeobox-leucine zipper protein ATHB-6-like	HB-other	PF00046	Homeobox domain	2.1e-17	62.5	DCAR_012883	99.3	7.3e-80
MSTRG.13812.1	LOC108220800	uncharacterized LOC108220800	HB-other	PF00046	Homeobox domain	6.8e-16	57.7	DCAR_027865	100	2.2e-32
MSTRG.13812.3	LOC108220800	uncharacterized LOC108220800	HB-other	PF00046	Homeobox domain	6.8e-16	57.7	DCAR_027865	100	2.2e-32
MSTRG.13812.4	LOC108220800	uncharacterized LOC108220800	HB-other	PF00046	Homeobox domain	6.8e-16	57.7	DCAR_027865	100	2.2e-32
MSTRG.13812.5	LOC108220800	uncharacterized LOC108220800	HB-other	PF00046	Homeobox domain	7.6e-15	54.3	DCAR_027865	100	8.5e-32
MSTRG.15119.1	LOC108222316	homeobox-leucine zipper protein ANTHOCYANINLESS 2-like, transcript variant X2	HB-other	PF00046	Homeobox domain	2.5e-17	62.3	DCAR_004202	40.2	8.9e-149
MSTRG.18355.1	LOC108226215	homeobox-leucine zipper protein HDG2	HB-other	PF00046	Homeobox domain	5.9e-16	57.9	DCAR_004202	64.9	1.3e-269
MSTRG.19836.4	LOC108195148	homeobox-leucine zipper protein HOX3, transcript variant X3	HB-other	PF00046	Homeobox domain	2.8e-17	62.2	DCAR_023600	95.5	5.1e-42
MSTRG.19836.5	LOC108195148	homeobox-leucine zipper protein HOX3, transcript variant X3	HB-other	PF00046	Homeobox domain	2.6e-17	62.2	DCAR_023600	100	2.1e-41
MSTRG.19836.6	LOC108195148	homeobox-leucine zipper protein HOX3, transcript variant X3	HB-other	PF00046	Homeobox domain	2.6e-17	62.2	DCAR_023600	100	2.1e-41
MSTRG.22162.1	LOC108193614	homeobox-leucine zipper protein GLABRA 2-like	HB-other	PF00046	Homeobox domain	6.3e-14	51.4	DCAR_026332	100	0
MSTRG.22162.2	LOC108193614	homeobox-leucine zipper protein GLABRA 2-like	HB-other	PF00046	Homeobox domain	5.8e-18	64.3	DCAR_026332	100	0
MSTRG.22162.3	LOC108193614	homeobox-leucine zipper protein GLABRA 2-like	HB-other	PF00046	Homeobox domain	6.3e-14	51.4	DCAR_026332	100	0
MSTRG.23446.1	LOC108197582	homeobox-leucine zipper protein ATHB-13, transcript variant X2	HB-other	PF00046	Homeobox domain	5.1e-15	54.9	DCAR_027400	87.8	9.2e-107
MSTRG.24115.1	LOC108199270	homeobox-leucine zipper protein HOX20-like	HB-other	PF00046	Homeobox domain	2.9e-16	58.9	DCAR_026596	100	1.6e-78
MSTRG.26078.1	LOC108200874	homeobox-leucine zipper protein ATHB-13-like	HB-other	PF00046	Homeobox domain	6.9e-15	54.5	DCAR_031035	100	3.8e-164
MSTRG.2734.1	LOC108204384	homeobox-leucine zipper protein ATHB-6	HB-other	PF00046	Homeobox domain	6.5e-16	57.8	DCAR_003466	99.7	2e-185
MSTRG.3212.1	LOC108195974	WUSCHEL-related homeobox 9-like	HB-other	PF00046	Homeobox domain	3.8e-15	55.3	DCAR_004032	100	4.6e-181
MSTRG.4902.1	LOC108208797	homeobox-leucine zipper protein REVOLUTA-like	HB-other	PF00046	Homeobox domain	6.2e-17	61	DCAR_006066	100	0
MSTRG.4902.3	LOC108208797	homeobox-leucine zipper protein REVOLUTA-like	HB-other	PF00046	Homeobox domain	6.2e-17	61	DCAR_006066	100	3.2e-166
MSTRG.6247.2	LOC108206549	homeobox-leucine zipper protein GLABRA 2-like	HB-other	PF00046	Homeobox domain	1.5e-19	69.4	DCAR_007570	98.9	1.4e-264
MSTRG.6254.3	LOC108209526	homeobox-leucine zipper protein ATHB-15	HB-other	PF00046	Homeobox domain	1.5e-16	59.8	DCAR_023074	79.1	0
MSTRG.6773.4	LOC108206794	homeobox-leucine zipper protein HDG5, transcript variant X3	HB-other	PF00046	Homeobox domain	7.2e-19	67.2	DCAR_004202	46.4	1.1e-184
MSTRG.9044.4	LOC108215095	BEL1-like homeodomain protein 2, transcript variant X3	HB-other	PF00046	Homeobox domain	2.5e-07	30.3	DCAR_010957	98.7	0
MSTRG.12216.1	LOC108216699	homeobox-leucine zipper protein HDG11-like	HD-ZIP	PF01852	START domain	2.3e-46	157.7	DCAR_014006	100	0
MSTRG.12216.1	LOC108216699	homeobox-leucine zipper protein HDG11-like	HD-ZIP	PF00046	Homeobox domain	9.5e-17	60.4	DCAR_014006	100	0
MSTRG.15119.1	LOC108222316	homeobox-leucine zipper protein ANTHOCYANINLESS 2-like, transcript variant X2	HD-ZIP	PF01852	START domain	2.2e-40	138.2	DCAR_004202	40.2	8.9e-149
MSTRG.15119.1	LOC108222316	homeobox-leucine zipper protein ANTHOCYANINLESS 2-like, transcript variant X2	HD-ZIP	PF00046	Homeobox domain	2.5e-17	62.3	DCAR_004202	40.2	8.9e-149
MSTRG.18355.1	LOC108226215	homeobox-leucine zipper protein HDG2	HD-ZIP	PF01852	START domain	3.6e-54	183.2	DCAR_004202	64.9	1.3e-269
MSTRG.18355.1	LOC108226215	homeobox-leucine zipper protein HDG2	HD-ZIP	PF00046	Homeobox domain	5.9e-16	57.9	DCAR_004202	64.9	1.3e-269
MSTRG.22162.1	LOC108193614	homeobox-leucine zipper protein GLABRA 2-like	HD-ZIP	PF01852	START domain	1.4e-43	148.7	DCAR_026332	100	0
MSTRG.22162.1	LOC108193614	homeobox-leucine zipper protein GLABRA 2-like	HD-ZIP	PF00046	Homeobox domain	6.3e-14	51.4	DCAR_026332	100	0
MSTRG.22162.2	LOC108193614	homeobox-leucine zipper protein GLABRA 2-like	HD-ZIP	PF01852	START domain	2.1e-43	148	DCAR_026332	100	0
MSTRG.22162.2	LOC108193614	homeobox-leucine zipper protein GLABRA 2-like	HD-ZIP	PF00046	Homeobox domain	5.8e-18	64.3	DCAR_026332	100	0
MSTRG.22162.3	LOC108193614	homeobox-leucine zipper protein GLABRA 2-like	HD-ZIP	PF01852	START domain	1.4e-43	148.7	DCAR_026332	100	0
MSTRG.22162.3	LOC108193614	homeobox-leucine zipper protein GLABRA 2-like	HD-ZIP	PF00046	Homeobox domain	6.3e-14	51.4	DCAR_026332	100	0
MSTRG.4902.1	LOC108208797	homeobox-leucine zipper protein REVOLUTA-like	HD-ZIP	PF01852	START domain	1.6e-23	83.1	DCAR_006066	100	0
MSTRG.4902.1	LOC108208797	homeobox-leucine zipper protein REVOLUTA-like	HD-ZIP	PF00046	Homeobox domain	6.2e-17	61	DCAR_006066	100	0
MSTRG.4902.3	LOC108208797	homeobox-leucine zipper protein REVOLUTA-like	HD-ZIP	PF01852	START domain	6.5e-11	41.9	DCAR_006066	100	3.2e-166
MSTRG.4902.3	LOC108208797	homeobox-leucine zipper protein REVOLUTA-like	HD-ZIP	PF00046	Homeobox domain	6.2e-17	61	DCAR_006066	100	3.2e-166
MSTRG.6247.2	LOC108206549	homeobox-leucine zipper protein GLABRA 2-like	HD-ZIP	PF01852	START domain	3.6e-39	134.2	DCAR_007570	98.9	1.4e-264
MSTRG.6247.2	LOC108206549	homeobox-leucine zipper protein GLABRA 2-like	HD-ZIP	PF00046	Homeobox domain	1.5e-19	69.4	DCAR_007570	98.9	1.4e-264
MSTRG.6254.3	LOC108209526	homeobox-leucine zipper protein ATHB-15	HD-ZIP	PF01852	START domain	3.5e-50	170.2	DCAR_023074	79.1	0
MSTRG.6254.3	LOC108209526	homeobox-leucine zipper protein ATHB-15	HD-ZIP	PF00046	Homeobox domain	1.5e-16	59.8	DCAR_023074	79.1	0
MSTRG.6773.4	LOC108206794	homeobox-leucine zipper protein HDG5, transcript variant X3	HD-ZIP	PF01852	START domain	2.6e-40	137.9	DCAR_004202	46.4	1.1e-184
MSTRG.6773.4	LOC108206794	homeobox-leucine zipper protein HDG5, transcript variant X3	HD-ZIP	PF00046	Homeobox domain	7.2e-19	67.2	DCAR_004202	46.4	1.1e-184
MSTRG.11714.1	LOC108215731	heat stress transcription factor B-2a-like	HSF	PF00447	HSF-type DNA-binding	6.6e-23	81	DCAR_014591	100	1.2e-96
MSTRG.18698.3	LOC108225420	heat stress transcription factor A-3-like, transcript variant X2	HSF	PF00447	HSF-type DNA-binding	2.1e-20	73	DCAR_020778	100	1.8e-61
MSTRG.2067.1	LOC108204404	heat stress transcription factor A-7a-like, transcript variant X3	HSF	PF00447	HSF-type DNA-binding	3.1e-22	78.9	DCAR_002368	61.8	6.6e-26
MSTRG.2067.10	LOC108204404	heat stress transcription factor A-7a-like, transcript variant X3	HSF	PF00447	HSF-type DNA-binding	6.4e-22	77.8	DCAR_002368	61.8	1.2e-25
MSTRG.2067.11	LOC108204404	heat stress transcription factor A-7a-like, transcript variant X3	HSF	PF00447	HSF-type DNA-binding	5.9e-22	78	DCAR_002368	59.3	2.2e-26
MSTRG.2067.12	LOC108204404	heat stress transcription factor A-7a-like, transcript variant X3	HSF	PF00447	HSF-type DNA-binding	5.8e-22	78	DCAR_002368	59.3	3e-26
MSTRG.2067.2	LOC108204404	heat stress transcription factor A-7a-like, transcript variant X3	HSF	PF00447	HSF-type DNA-binding	6.4e-22	77.8	DCAR_002368	37.5	1.1e-34
MSTRG.26484.1	LOC108192573	heat stress transcription factor A-7a-like	HSF	PF00447	HSF-type DNA-binding	3.8e-29	101	DCAR_031338	100	3e-148
MSTRG.26484.2	LOC108192573	heat stress transcription factor A-7a-like	HSF	PF00447	HSF-type DNA-binding	3.8e-29	101	DCAR_031338	100	3e-148
MSTRG.26484.3	LOC108192573	heat stress transcription factor A-7a-like	HSF	PF00447	HSF-type DNA-binding	3.8e-29	101	DCAR_031338	100	3e-148
MSTRG.26484.4	LOC108192571	heat stress transcription factor A-7a-like	HSF	PF00447	HSF-type DNA-binding	3.8e-29	101	DCAR_031338	100	3e-148
MSTRG.26484.5	LOC108192573	heat stress transcription factor A-7a-like	HSF	PF00447	HSF-type DNA-binding	3.8e-29	101	DCAR_031338	100	3e-148
MSTRG.26484.6	LOC108192573	heat stress transcription factor A-7a-like	HSF	PF00447	HSF-type DNA-binding	3.8e-29	101	DCAR_031338	100	3e-148
MSTRG.26484.7	LOC108192571	heat stress transcription factor A-7a-like	HSF	PF00447	HSF-type DNA-binding	4.1e-20	72	DCAR_031338	100	3.2e-70
MSTRG.26484.8	LOC108192571	heat stress transcription factor A-7a-like	HSF	PF00447	HSF-type DNA-binding	4.1e-20	72	DCAR_031338	100	3.9e-89
MSTRG.27041.1	LOC108203936	heat shock factor protein HSF8-like, transcript variant X1	HSF	PF00447	HSF-type DNA-binding	5e-32	110.3	DCAR_020778	42.5	8.3e-55
MSTRG.27041.2	LOC108203936	heat shock factor protein HSF8-like, transcript variant X1	HSF	PF00447	HSF-type DNA-binding	5.5e-32	110.1	DCAR_020778	42.9	1.3e-55
MSTRG.27338.2	LOC108204199	uncharacterized LOC108204199	HSF	PF00447	HSF-type DNA-binding	2.9e-18	66.1	DCAR_019444	67.9	4.8e-20
MSTRG.27338.3	LOC108204199	uncharacterized LOC108204199	HSF	PF00447	HSF-type DNA-binding	2.9e-18	66.1	DCAR_019444	67.9	4.8e-20
MSTRG.27338.4	LOC108204199	uncharacterized LOC108204199	HSF	PF00447	HSF-type DNA-binding	2.9e-18	66.1	DCAR_016536	27.9	9e-25
MSTRG.27338.5	LOC108204199	uncharacterized LOC108204199	HSF	PF00447	HSF-type DNA-binding	7.4e-18	64.8	DCAR_016536	27.9	9e-25
MSTRG.27338.6	LOC108204199	uncharacterized LOC108204199	HSF	PF00447	HSF-type DNA-binding	2.9e-18	66.1	DCAR_019444	67.9	4.8e-20
MSTRG.27338.7	LOC108204199	uncharacterized LOC108204199	HSF	PF00447	HSF-type DNA-binding	2.9e-18	66.1	DCAR_019444	67.9	4.8e-20
MSTRG.3559.1	LOC108205335	heat shock factor protein HSF30-like, transcript variant X1	HSF	PF00447	HSF-type DNA-binding	1.9e-20	73.1	DCAR_020778	32.3	1.1e-09
MSTRG.3559.2	LOC108205335	heat shock factor protein HSF30-like, transcript variant X1	HSF	PF00447	HSF-type DNA-binding	6.1e-31	106.8	DCAR_002368	39.4	9.5e-51
MSTRG.3559.5	LOC108205335	heat shock factor protein HSF30-like, transcript variant X1	HSF	PF00447	HSF-type DNA-binding	6.3e-31	106.7	DCAR_002368	39.4	9.7e-51
MSTRG.3559.6	LOC108205335	heat shock factor protein HSF30-like, transcript variant X1	HSF	PF00447	HSF-type DNA-binding	1.9e-20	73.1	DCAR_031338	47.6	1.9e-24
MSTRG.4719.1	LOC108205720	heat stress transcription factor A-6b-like, transcript variant X2	HSF	PF00447	HSF-type DNA-binding	4.1e-31	107.3	DCAR_002368	43.4	7.3e-67
MSTRG.4719.2	LOC108205720	heat stress transcription factor A-6b-like, transcript variant X2	HSF	PF00447	HSF-type DNA-binding	1.7e-21	76.5	DCAR_002368	34.2	2.5e-22
MSTRG.4719.3	LOC108205720	heat stress transcription factor A-6b-like, transcript variant X2	HSF	PF00447	HSF-type DNA-binding	4.7e-21	75.1	DCAR_002368	34.2	2.5e-22
MSTRG.4719.6	LOC108205720	heat stress transcription factor A-6b-like, transcript variant X2	HSF	PF00447	HSF-type DNA-binding	3e-31	107.8	DCAR_002368	43.8	1.2e-65
MSTRG.6401.1	LOC108209687	cytochrome P450 711A1, transcript variant X4	HSF	PF00447	HSF-type DNA-binding	7.6e-30	103.3	DCAR_002368	49.2	2.9e-49
MSTRG.6401.11	LOC108209687	cytochrome P450 711A1, transcript variant X4	HSF	PF00447	HSF-type DNA-binding	7.6e-30	103.3	DCAR_002368	49	1.8e-48
MSTRG.6401.2	LOC108209687	cytochrome P450 711A1, transcript variant X4	HSF	PF00447	HSF-type DNA-binding	7.6e-30	103.3	DCAR_002368	49.2	2.9e-49
MSTRG.6401.3	LOC108209687	cytochrome P450 711A1, transcript variant X4	HSF	PF00447	HSF-type DNA-binding	7.6e-30	103.3	DCAR_002368	49.2	2.9e-49
MSTRG.6401.4	LOC108209687	cytochrome P450 711A1, transcript variant X4	HSF	PF00447	HSF-type DNA-binding	7.6e-30	103.3	DCAR_002368	49.2	2.9e-49
MSTRG.6401.5	LOC108209687	cytochrome P450 711A1, transcript variant X4	HSF	PF00447	HSF-type DNA-binding	2.2e-20	72.9	DCAR_031338	53.4	4.9e-22
MSTRG.6401.6	LOC108209687	cytochrome P450 711A1, transcript variant X4	HSF	PF00447	HSF-type DNA-binding	2.2e-20	72.9	DCAR_031338	53.4	4.9e-22
MSTRG.6565.1	LOC108210024	heat stress transcription factor A-4c-like, transcript variant X1	HSF	PF00447	HSF-type DNA-binding	3.3e-31	107.6	DCAR_020778	35	3.6e-40
MSTRG.10386.1	LOC108211974	LOB domain-containing protein 41-like	LBD (AS2/LOB)	PF03195	Protein of unknown function DUF260	6.3e-24	84.1	DCAR_012590	97.9	4.6e-136
MSTRG.20081.1	LOC108194498	LOB domain-containing protein 6	LBD (AS2/LOB)	PF03195	Protein of unknown function DUF260	1.5e-44	150.3	DCAR_023906	100	1.1e-123
MSTRG.11793.1	LOC108219102	agamous-like MADS-box protein AGL11, transcript variant X1	M_type	PF00319	SRF-type transcription factor (DNA-binding and dimerisation domain)	6.1e-26	89.5	DCAR_025453	42.4	2.1e-35
MSTRG.11793.4	LOC108219102	agamous-like MADS-box protein AGL11, transcript variant X1	M_type	PF00319	SRF-type transcription factor (DNA-binding and dimerisation domain)	6.1e-26	89.5	DCAR_025453	42.4	2.1e-35
MSTRG.11793.5	LOC108219102	agamous-like MADS-box protein AGL11, transcript variant X1	M_type	PF00319	SRF-type transcription factor (DNA-binding and dimerisation domain)	6e-26	89.5	DCAR_025453	42.6	1.6e-35
MSTRG.11914.3	LOC108218024	MADS-box protein defh21-like, transcript variant X2	M_type	PF00319	SRF-type transcription factor (DNA-binding and dimerisation domain)	8.1e-25	85.9	DCAR_015921	45.2	9e-33
MSTRG.14477.1	LOC108223743	MADS-box protein CMB2-like, transcript variant X2	M_type	PF00319	SRF-type transcription factor (DNA-binding and dimerisation domain)	9.7e-25	85.7	DCAR_017506	51.9	3.4e-43
MSTRG.23584.3	LOC108198622	MADS-box protein FLOWERING LOCUS C-like, transcript variant X1	M_type	PF00319	SRF-type transcription factor (DNA-binding and dimerisation domain)	1.7e-25	88.1	DCAR_025453	35.6	3.6e-23
MSTRG.24255.1	LOC108197489	agamous-like MADS-box protein AGL27, transcript variant X2	M_type	PF00319	SRF-type transcription factor (DNA-binding and dimerisation domain)	3.9e-26	90.1	DCAR_025453	48.9	2e-17
MSTRG.24255.2	LOC108197489	agamous-like MADS-box protein AGL27, transcript variant X2	M_type	PF00319	SRF-type transcription factor (DNA-binding and dimerisation domain)	1.9e-25	87.9	DCAR_025453	39.5	4.7e-24
MSTRG.24255.3	LOC108197489	agamous-like MADS-box protein AGL27, transcript variant X2	M_type	PF00319	SRF-type transcription factor (DNA-binding and dimerisation domain)	3.9e-26	90.1	DCAR_025453	48.9	2e-17
MSTRG.24255.5	LOC108197489	agamous-like MADS-box protein AGL27, transcript variant X2	M_type	PF00319	SRF-type transcription factor (DNA-binding and dimerisation domain)	2.4e-25	87.6	DCAR_025453	37.3	4.9e-25
MSTRG.25080.1	LOC108202524	agamous-like MADS-box protein AGL61	M_type	PF00319	SRF-type transcription factor (DNA-binding and dimerisation domain)	7.1e-21	73.3	DCAR_022542	34.5	1.5e-21
MSTRG.2539.1	LOC108195635	agamous-like MADS-box protein AGL15, transcript variant X2	M_type	PF00319	SRF-type transcription factor (DNA-binding and dimerisation domain)	3.3e-18	64.8	DCAR_015921	40.3	5.9e-21
MSTRG.2539.2	LOC108195635	agamous-like MADS-box protein AGL15, transcript variant X2	M_type	PF00319	SRF-type transcription factor (DNA-binding and dimerisation domain)	2.2e-18	65.3	DCAR_015921	40.3	4.6e-21
MSTRG.2539.3	LOC108195635	agamous-like MADS-box protein AGL15, transcript variant X2	M_type	PF00319	SRF-type transcription factor (DNA-binding and dimerisation domain)	3.2e-18	64.8	DCAR_015921	40.3	5.9e-21
MSTRG.7287.5	LOC108213089	agamous-like MADS-box protein AGL104, transcript variant X8	M_type	PF00319	SRF-type transcription factor (DNA-binding and dimerisation domain)	4.3e-23	80.4	DCAR_007167	31.3	7.6e-23
MSTRG.8265.1	LOC108215272	truncated transcription factor CAULIFLOWER D-like	M_type	PF00319	SRF-type transcription factor (DNA-binding and dimerisation domain)	4.8e-23	80.2	DCAR_025453	67.9	3.5e-16
MSTRG.8269.1	LOC108211719	floral homeotic protein DEFICIENS-like	M_type	PF00319	SRF-type transcription factor (DNA-binding and dimerisation domain)	2.7e-24	84.2	DCAR_017506	53.7	1.3e-55
MSTRG.11793.1	LOC108219102	agamous-like MADS-box protein AGL11, transcript variant X1	MIKC	PF00319	SRF-type transcription factor (DNA-binding and dimerisation domain)	6.1e-26	89.5	DCAR_025453	42.4	2.1e-35
MSTRG.11793.1	LOC108219102	agamous-like MADS-box protein AGL11, transcript variant X1	MIKC	PF01486	K-box region	1e-25	89.6	DCAR_025453	42.4	2.1e-35
MSTRG.11793.4	LOC108219102	agamous-like MADS-box protein AGL11, transcript variant X1	MIKC	PF00319	SRF-type transcription factor (DNA-binding and dimerisation domain)	6.1e-26	89.5	DCAR_025453	42.4	2.1e-35
MSTRG.11793.4	LOC108219102	agamous-like MADS-box protein AGL11, transcript variant X1	MIKC	PF01486	K-box region	1e-25	89.6	DCAR_025453	42.4	2.1e-35
MSTRG.11793.5	LOC108219102	agamous-like MADS-box protein AGL11, transcript variant X1	MIKC	PF00319	SRF-type transcription factor (DNA-binding and dimerisation domain)	6e-26	89.5	DCAR_025453	42.6	1.6e-35
MSTRG.11793.5	LOC108219102	agamous-like MADS-box protein AGL11, transcript variant X1	MIKC	PF01486	K-box region	1e-25	89.6	DCAR_025453	42.6	1.6e-35
MSTRG.11914.3	LOC108218024	MADS-box protein defh21-like, transcript variant X2	MIKC	PF00319	SRF-type transcription factor (DNA-binding and dimerisation domain)	8.1e-25	85.9	DCAR_015921	45.2	9e-33
MSTRG.11914.3	LOC108218024	MADS-box protein defh21-like, transcript variant X2	MIKC	PF01486	K-box region	9.4e-20	70.5	DCAR_015921	45.2	9e-33
MSTRG.14477.1	LOC108223743	MADS-box protein CMB2-like, transcript variant X2	MIKC	PF00319	SRF-type transcription factor (DNA-binding and dimerisation domain)	9.7e-25	85.7	DCAR_017506	51.9	3.4e-43
MSTRG.14477.1	LOC108223743	MADS-box protein CMB2-like, transcript variant X2	MIKC	PF01486	K-box region	1.3e-15	57.2	DCAR_017506	51.9	3.4e-43
MSTRG.23584.3	LOC108198622	MADS-box protein FLOWERING LOCUS C-like, transcript variant X1	MIKC	PF00319	SRF-type transcription factor (DNA-binding and dimerisation domain)	1.7e-25	88.1	DCAR_025453	35.6	3.6e-23
MSTRG.23584.3	LOC108198622	MADS-box protein FLOWERING LOCUS C-like, transcript variant X1	MIKC	PF01486	K-box region	1.6e-08	34.5	DCAR_025453	35.6	3.6e-23
MSTRG.24255.1	LOC108197489	agamous-like MADS-box protein AGL27, transcript variant X2	MIKC	PF00319	SRF-type transcription factor (DNA-binding and dimerisation domain)	3.9e-26	90.1	DCAR_025453	48.9	2e-17
MSTRG.24255.1	LOC108197489	agamous-like MADS-box protein AGL27, transcript variant X2	MIKC	PF01486	K-box region	2.7e-06	27.3	DCAR_025453	48.9	2e-17
MSTRG.24255.2	LOC108197489	agamous-like MADS-box protein AGL27, transcript variant X2	MIKC	PF00319	SRF-type transcription factor (DNA-binding and dimerisation domain)	1.9e-25	87.9	DCAR_025453	39.5	4.7e-24
MSTRG.24255.2	LOC108197489	agamous-like MADS-box protein AGL27, transcript variant X2	MIKC	PF01486	K-box region	3.7e-07	30.1	DCAR_025453	39.5	4.7e-24
MSTRG.24255.5	LOC108197489	agamous-like MADS-box protein AGL27, transcript variant X2	MIKC	PF00319	SRF-type transcription factor (DNA-binding and dimerisation domain)	2.4e-25	87.6	DCAR_025453	37.3	4.9e-25
MSTRG.24255.5	LOC108197489	agamous-like MADS-box protein AGL27, transcript variant X2	MIKC	PF01486	K-box region	5.2e-10	39.3	DCAR_025453	37.3	4.9e-25
MSTRG.2539.1	LOC108195635	agamous-like MADS-box protein AGL15, transcript variant X2	MIKC	PF00319	SRF-type transcription factor (DNA-binding and dimerisation domain)	3.3e-18	64.8	DCAR_015921	40.3	5.9e-21
MSTRG.2539.1	LOC108195635	agamous-like MADS-box protein AGL15, transcript variant X2	MIKC	PF01486	K-box region	3e-12	46.4	DCAR_015921	40.3	5.9e-21
MSTRG.2539.2	LOC108195635	agamous-like MADS-box protein AGL15, transcript variant X2	MIKC	PF00319	SRF-type transcription factor (DNA-binding and dimerisation domain)	2.2e-18	65.3	DCAR_015921	40.3	4.6e-21
MSTRG.2539.2	LOC108195635	agamous-like MADS-box protein AGL15, transcript variant X2	MIKC	PF01486	K-box region	1.1e-12	47.8	DCAR_015921	40.3	4.6e-21
MSTRG.2539.3	LOC108195635	agamous-like MADS-box protein AGL15, transcript variant X2	MIKC	PF00319	SRF-type transcription factor (DNA-binding and dimerisation domain)	3.2e-18	64.8	DCAR_015921	40.3	5.9e-21
MSTRG.2539.3	LOC108195635	agamous-like MADS-box protein AGL15, transcript variant X2	MIKC	PF01486	K-box region	3e-12	46.4	DCAR_015921	40.3	5.9e-21
MSTRG.8269.1	LOC108211719	floral homeotic protein DEFICIENS-like	MIKC	PF00319	SRF-type transcription factor (DNA-binding and dimerisation domain)	2.7e-24	84.2	DCAR_017506	53.7	1.3e-55
MSTRG.8269.1	LOC108211719	floral homeotic protein DEFICIENS-like	MIKC	PF01486	K-box region	1.5e-14	53.8	DCAR_017506	53.7	1.3e-55
MSTRG.11474.1	LOC108215669	myb-related protein B	MYB	PF00249	Myb-like DNA-binding domain	3.2e-50	167.9	DCAR_014851	100	0
MSTRG.13082.1	LOC108219368	uncharacterized LOC108219368	MYB	PF00249	Myb-like DNA-binding domain	4e-07	30	DCAR_013101	94.9	1.1e-17
MSTRG.14886.4	LOC108220511	transcription factor AS1-like, transcript variant X1	MYB	PF00249	Myb-like DNA-binding domain	8.1e-23	80.2	DCAR_017860	100	2.9e-206
MSTRG.15949.3	LOC108223425	uncharacterized LOC108223425, transcript variant X2	MYB	PF00249	Myb-like DNA-binding domain	8.8e-17	60.9	DCAR_019123	94.7	0
MSTRG.15949.5	LOC108223425	uncharacterized LOC108223425, transcript variant X2	MYB	PF00249	Myb-like DNA-binding domain	7.5e-18	64.3	DCAR_019123	100	7.4e-238
MSTRG.18814.1	LOC108224728	myb-related protein 330	MYB	PF00249	Myb-like DNA-binding domain	5.6e-33	112.7	DCAR_020645	100	3.5e-40
MSTRG.18814.3	LOC108224728	myb-related protein 330	MYB	PF00249	Myb-like DNA-binding domain	9.7e-08	31.9	DCAR_020645	97	2e-74
MSTRG.22443.7	LOC108199972	uncharacterized LOC108199972, transcript variant X6	MYB	PF00249	Myb-like DNA-binding domain	7.8e-53	176.3	DCAR_028712	100	9.4e-27
MSTRG.22443.8	LOC108199972	uncharacterized LOC108199972, transcript variant X6	MYB	PF00249	Myb-like DNA-binding domain	5.4e-53	176.8	DCAR_028712	98	0
MSTRG.26014.1	LOC108203099	trihelix transcription factor GT-2-like	MYB	PF00249	Myb-like DNA-binding domain	5.8e-06	26.2	DCAR_030968	100	3.3e-232
MSTRG.26192.1	LOC108202428	DELLA protein RGL1-like, transcript variant X3	MYB	PF00249	Myb-like DNA-binding domain	1.2e-27	95.6	DCAR_031178	100	0
MSTRG.26192.2	LOC108202428	DELLA protein RGL1-like, transcript variant X3	MYB	PF00249	Myb-like DNA-binding domain	1.2e-27	95.6	DCAR_031177	100	8.2e-152
MSTRG.26192.3	LOC108202428	DELLA protein RGL1-like, transcript variant X3	MYB	PF00249	Myb-like DNA-binding domain	1.2e-27	95.6	DCAR_031178	100	0
MSTRG.26192.4	LOC108202428	DELLA protein RGL1-like, transcript variant X3	MYB	PF00249	Myb-like DNA-binding domain	1.2e-27	95.6	DCAR_031177	100	8.2e-152
MSTRG.6657.3	LOC108206232	myb-related protein 330-like	MYB	PF00249	Myb-like DNA-binding domain	7.7e-22	77.1	DCAR_004151	97.7	1.1e-50
MSTRG.719.1	LOC108209160	myb-related protein 330-like	MYB	PF00249	Myb-like DNA-binding domain	1e-23	83.1	DCAR_001079	98.9	2.1e-52
MSTRG.9916.1	LOC108213055	transcription factor RAX1-like, transcript variant X2	MYB	PF00249	Myb-like DNA-binding domain	1.3e-29	101.9	DCAR_012015	100	1.9e-142
MSTRG.9916.5	LOC108213055	transcription factor RAX1-like, transcript variant X2	MYB	PF00249	Myb-like DNA-binding domain	1.3e-29	101.9	DCAR_012015	100	1.9e-142
MSTRG.10377.1	LOC108214161	cellulose synthase A catalytic subunit 4 [UDP-forming]	MYB	PF00249	Myb-like DNA-binding domain	1.7e-10	40.8	DCAR_018514	74.6	1.1e-139
MSTRG.10377.2	LOC108214161	cellulose synthase A catalytic subunit 4 [UDP-forming]	MYB	PF00249	Myb-like DNA-binding domain	1.7e-10	40.8	DCAR_018514	74.6	1.1e-139
MSTRG.10377.3	LOC108214161	cellulose synthase A catalytic subunit 4 [UDP-forming]	MYB	PF00249	Myb-like DNA-binding domain	1.7e-10	40.8	DCAR_018514	74.6	1.1e-139
MSTRG.10377.4	LOC108214161	cellulose synthase A catalytic subunit 4 [UDP-forming]	MYB	PF00249	Myb-like DNA-binding domain	1.7e-10	40.8	DCAR_018514	74.6	1.1e-139
MSTRG.10377.6	LOC108214161	cellulose synthase A catalytic subunit 4 [UDP-forming]	MYB	PF00249	Myb-like DNA-binding domain	1.7e-10	40.8	DCAR_018514	74.6	8.4e-140
MSTRG.10822.3	LOC108215770	transcription factor PCL1-like	MYB	PF00249	Myb-like DNA-binding domain	1.3e-08	34.7	DCAR_015637	100	1.2e-162
MSTRG.10822.4	LOC108215770	transcription factor PCL1-like	MYB	PF00249	Myb-like DNA-binding domain	1.3e-08	34.7	DCAR_015637	100	1.2e-162
MSTRG.11771.1	LOC108218426	MYB-like transcription factor ETC3	MYB	PF00249	Myb-like DNA-binding domain	4.4e-08	33	DCAR_014531	100	1e-34
MSTRG.12094.2	LOC108216212	protein REVEILLE 1-like	MYB	PF00249	Myb-like DNA-binding domain	5.7e-07	29.5	DCAR_010064	64.5	1.2e-20
MSTRG.16122.1	LOC108223693	uncharacterized LOC108223693	MYB	PF00249	Myb-like DNA-binding domain	1e-06	28.6	DCAR_012853	55	2.5e-80
MSTRG.17651.1	LOC108192903	telomere repeat-binding factor 1, transcript variant X3	MYB	PF00249	Myb-like DNA-binding domain	8.8e-09	35.3	DCAR_021950	100	5e-159
MSTRG.17651.2	LOC108192903	telomere repeat-binding factor 1, transcript variant X3	MYB	PF00249	Myb-like DNA-binding domain	8.8e-09	35.3	DCAR_021950	100	5e-159
MSTRG.17651.3	LOC108192903	telomere repeat-binding factor 1, transcript variant X3	MYB	PF00249	Myb-like DNA-binding domain	8.8e-09	35.3	DCAR_021950	100	5e-159
MSTRG.20202.3	LOC108194166	transcription factor GAMYB	MYB	PF00249	Myb-like DNA-binding domain	2e-15	56.6	DCAR_024045	100	4.7e-130
MSTRG.21795.1	LOC108196620	uncharacterized LOC108196620, transcript variant X9	MYB	PF00249	Myb-like DNA-binding domain	4.2e-06	26.7	DCAR_025931	100	4.3e-08
MSTRG.21795.2	LOC108196620	uncharacterized LOC108196620, transcript variant X9	MYB	PF00249	Myb-like DNA-binding domain	4.3e-06	26.6	DCAR_025931	99.2	8.2e-74
MSTRG.21795.3	LOC108196620	uncharacterized LOC108196620, transcript variant X9	MYB	PF00249	Myb-like DNA-binding domain	5.6e-06	26.3	DCAR_025931	100	4.3e-08
MSTRG.21805.1	LOC108196210	vam6/Vps39-like protein, transcript variant X4	MYB	PF00249	Myb-like DNA-binding domain	4.9e-07	29.7	DCAR_025941	100	9.2e-44
MSTRG.21805.2	LOC108196210	vam6/Vps39-like protein, transcript variant X4	MYB	PF00249	Myb-like DNA-binding domain	4.9e-07	29.7	DCAR_025941	100	9.2e-44
MSTRG.21805.3	LOC108196210	vam6/Vps39-like protein, transcript variant X4	MYB	PF00249	Myb-like DNA-binding domain	4.9e-07	29.7	DCAR_025941	100	9.2e-44
MSTRG.21805.4	LOC108196210	vam6/Vps39-like protein, transcript variant X4	MYB	PF00249	Myb-like DNA-binding domain	4.9e-07	29.7	DCAR_025941	100	9.2e-44
MSTRG.21924.1	LOC108196925	transcription factor MYB1R1-like	MYB	PF00249	Myb-like DNA-binding domain	9.6e-12	44.7	DCAR_026095	92.6	1.6e-143
MSTRG.23803.2	LOC108197851	transcription factor MYB108-like	MYB	PF00249	Myb-like DNA-binding domain	1.4e-07	31.4	DCAR_026970	100	1.2e-90
MSTRG.24107.2	LOC108197621	myb family transcription factor APL-like	MYB	PF00249	Myb-like DNA-binding domain	2.2e-06	27.6	DCAR_019908	79.8	1.4e-34
MSTRG.24107.3	LOC108197621	myb family transcription factor APL-like	MYB	PF00249	Myb-like DNA-binding domain	8e-06	25.8	DCAR_026609	100	4.7e-34
MSTRG.5722.2	LOC108208909	protein LHY, transcript variant X9	MYB	PF00249	Myb-like DNA-binding domain	3.3e-13	49.4	DCAR_023259	66.1	5.3e-37
MSTRG.5722.5	LOC108208909	protein LHY, transcript variant X9	MYB	PF00249	Myb-like DNA-binding domain	3.3e-13	49.4	DCAR_023259	66.1	5.3e-37
MSTRG.5868.2	LOC108209299	uncharacterized LOC108209299	MYB	PF00249	Myb-like DNA-binding domain	2.5e-08	33.8	DCAR_007159	100	8.6e-86
MSTRG.6259.2	LOC108209085	uncharacterized LOC108209085	MYB	PF00249	Myb-like DNA-binding domain	1.8e-10	40.6	DCAR_007584	100	5.4e-197
MSTRG.6307.2	LOC108208221	telomere repeat-binding factor 4-like	MYB	PF00249	Myb-like DNA-binding domain	9.9e-10	38.3	DCAR_007638	98.3	1.1e-64
MSTRG.6307.3	LOC108208221	telomere repeat-binding factor 4-like	MYB	PF00249	Myb-like DNA-binding domain	1e-07	31.9	DCAR_007638	100	2.1e-56
MSTRG.6307.4	LOC108208221	telomere repeat-binding factor 4-like	MYB	PF00249	Myb-like DNA-binding domain	8.7e-10	38.5	DCAR_007638	100	2.1e-94
MSTRG.6307.5	LOC108208221	telomere repeat-binding factor 4-like	MYB	PF00249	Myb-like DNA-binding domain	1e-09	38.3	DCAR_007638	100	2.1e-56
MSTRG.6657.1	LOC108206232	myb-related protein 330-like	MYB	PF00249	Myb-like DNA-binding domain	2e-09	37.3	DCAR_008083	100	1.7e-124
MSTRG.7091.2	LOC108205691	protein REVEILLE 6	MYB	PF00249	Myb-like DNA-binding domain	1.7e-11	43.9	DCAR_008634	100	1.3e-186
MSTRG.12510.1	LOC108216626	NAC domain-containing protein 92-like	NAC	PF02365	No apical meristem (NAM) protein	4e-29	101.2	DCAR_013698	100	4.6e-226
MSTRG.13933.1	LOC108220322	NAC domain-containing protein 2-like	NAC	PF02365	No apical meristem (NAM) protein	6.8e-16	58.8	DCAR_016661	100	5.4e-123
MSTRG.14114.2	LOC108222681	protein SOMBRERO	NAC	PF02365	No apical meristem (NAM) protein	2.7e-28	98.5	DCAR_016856	100	1.5e-169
MSTRG.14115.1	LOC108220941	NAC domain-containing protein 92-like	NAC	PF02365	No apical meristem (NAM) protein	2.7e-29	101.7	DCAR_016858	100	2.9e-99
MSTRG.14115.2	LOC108220941	NAC domain-containing protein 92-like	NAC	PF02365	No apical meristem (NAM) protein	1.2e-08	35.6	DCAR_016858	99.4	2.8e-184
MSTRG.17257.2	LOC108226680	NAC transcription factor 25-like	NAC	PF02365	No apical meristem (NAM) protein	3e-28	98.4	DCAR_022480	100	8.4e-214
MSTRG.21328.2	LOC108195256	NAC domain-containing protein 92-like	NAC	PF02365	No apical meristem (NAM) protein	4e-31	107.6	DCAR_025382	100	4.1e-85
MSTRG.9920.1	LOC108213013	NAC domain-containing protein 91, transcript variant X3	NAC	PF02365	No apical meristem (NAM) protein	4.6e-16	59.3	DCAR_012021	98.1	1.5e-245
MSTRG.9920.2	LOC108213013	NAC domain-containing protein 91, transcript variant X3	NAC	PF02365	No apical meristem (NAM) protein	4.5e-16	59.3	DCAR_012021	98.1	2.5e-245
MSTRG.22222.5	LOC108194047	nuclear transcription factor Y subunit A-3, transcript variant X4	NF-YA	PF02045	CCAAT-binding transcription factor (CBF-B/NF-YA) subunit B	2e-10	41	DCAR_026393	100	5.3e-129
MSTRG.22628.1	LOC108198122	nuclear transcription factor Y subunit A-7-like	NF-YA	PF02045	CCAAT-binding transcription factor (CBF-B/NF-YA) subunit B	4.3e-28	97.7	DCAR_028285	99	3.1e-177
MSTRG.22628.3	LOC108198122	nuclear transcription factor Y subunit A-7-like	NF-YA	PF02045	CCAAT-binding transcription factor (CBF-B/NF-YA) subunit B	2.2e-28	98.6	DCAR_028285	100	4.5e-116
MSTRG.22628.4	LOC108198122	nuclear transcription factor Y subunit A-7-like	NF-YA	PF02045	CCAAT-binding transcription factor (CBF-B/NF-YA) subunit B	4e-28	97.7	DCAR_028285	100	4.1e-169
MSTRG.12196.1	LOC108215754	squamosa promoter-binding-like protein 6, transcript variant X1	SBP	PF03110	SBP domain	1.8e-31	108.1	DCAR_014026	100	0
MSTRG.19565.3	LOC108228126	squamosa promoter-binding-like protein 9, transcript variant X2	SBP	PF03110	SBP domain	1.2e-08	34.9	DCAR_019839	100	1.8e-48
MSTRG.6183.2	LOC108206377	squamosa promoter-binding-like protein 13A	SBP	PF03110	SBP domain	2.2e-18	66.1	DCAR_007501	100	1.1e-108
MSTRG.6183.3	LOC108206377	squamosa promoter-binding-like protein 13A	SBP	PF03110	SBP domain	1e-20	73.6	DCAR_007501	100	1.8e-77
MSTRG.6183.4	LOC108206377	squamosa promoter-binding-like protein 13A	SBP	PF03110	SBP domain	2.4e-17	62.8	DCAR_007501	100	1.6e-77
MSTRG.16388.1	LOC108223700	transcription factor TCP4	TCP	PF03634	TCP family transcription factor	3.4e-33	115.3	DCAR_019587	100	4.2e-219
MSTRG.1972.1	LOC108211342	transcription factor TCP7	TCP	PF03634	TCP family transcription factor	2.5e-36	125.5	DCAR_002594	100	4.2e-140
MSTRG.1972.3	LOC108211342	transcription factor TCP7	TCP	PF03634	TCP family transcription factor	2.5e-36	125.5	DCAR_002594	100	4.2e-140
MSTRG.5635.2	LOC108207001	transcription factor TCP9-like	TCP	PF03634	TCP family transcription factor	9.1e-32	110.6	DCAR_006899	100	2.7e-165
MSTRG.5635.3	LOC108207001	transcription factor TCP9-like	TCP	PF03634	TCP family transcription factor	1e-31	110.5	DCAR_006899	98	2.6e-160
MSTRG.12900.2	LOC108218382	probable WRKY transcription factor 65	WRKY	PF03106	WRKY DNA -binding domain	6e-06	26.4	DCAR_013280	100	9.3e-76
MSTRG.15212.1	LOC108220810	probable WRKY transcription factor 65	WRKY	PF03106	WRKY DNA -binding domain	4.8e-25	87.5	DCAR_018294	100	1.9e-123
MSTRG.15212.3	LOC108220810	probable WRKY transcription factor 65	WRKY	PF03106	WRKY DNA -binding domain	2.8e-12	46.6	DCAR_018294	100	1e-95
MSTRG.2267.1	LOC108204915	probable WRKY transcription factor 33	WRKY	PF03106	WRKY DNA -binding domain	1.9e-34	117.7	DCAR_028893	56	2.8e-41
MSTRG.2267.2	LOC108204915	probable WRKY transcription factor 33	WRKY	PF03106	WRKY DNA -binding domain	3e-26	91.4	DCAR_016808	47.6	2.4e-06
MSTRG.5881.2	LOC108205907	probable WRKY transcription factor 3	WRKY	PF03106	WRKY DNA -binding domain	7.7e-27	93.3	DCAR_007177	100	4.9e-98
MSTRG.5881.3	LOC108205907	probable WRKY transcription factor 3	WRKY	PF03106	WRKY DNA -binding domain	5.9e-26	90.5	DCAR_007177	100	1.9e-27
MSTRG.5881.4	LOC108205907	probable WRKY transcription factor 3	WRKY	PF03106	WRKY DNA -binding domain	3.7e-34	116.8	DCAR_007177	100	3.1e-10
MSTRG.5881.5	LOC108205907	probable WRKY transcription factor 3	WRKY	PF03106	WRKY DNA -binding domain	1.9e-33	114.5	DCAR_007177	100	3.1e-10
MSTRG.11434.2	LOC108216722	axial regulator YABBY 5	YABBY	PF04690	YABBY protein	7.1e-06	26.5	DCAR_014892	91.7	1.2e-75
MSTRG.4992.2	LOC108206887	putative axial regulator YABBY 2	YABBY	PF04690	YABBY protein	1.4e-32	113.4	DCAR_004921	43.2	4.1e-19
MSTRG.12379.2	LOC108217410	uncharacterized LOC108217410	ZF-HD	PF04770	ZF-HD protein dimerisation region	8e-30	102.8	DCAR_025947	52.8	1.9e-52

## Sheet: D_HYD vs HEHP
Table_S3D. Total DEGs identified as TFs in HYD vs HEHP
Transcript id	Gene name	Gene description	Family	DNA domain	Domain description	Evalue	Score	TF id	Hit pident	Hit evalue
MSTRG.14784.1	LOC108221057	floral homeotic protein APETALA 2-like, transcript variant X2	AP2	PF00847	AP2 domain	2.1e-18	66.2	DCAR_017724	99.3	7.8e-254
MSTRG.15714.2	LOC108222025	AP2-like ethylene-responsive transcription factor TOE3	AP2	PF00847	AP2 domain	1.7e-16	60.1	DCAR_018848	100	1.2e-139
MSTRG.19341.2	LOC108224255	AP2-like ethylene-responsive transcription factor ANT, transcript variant X1	AP2	PF00847	AP2 domain	1.9e-22	79.1	DCAR_020068	99.4	2.6e-307
MSTRG.19341.4	LOC108224461	AP2-like ethylene-responsive transcription factor ANT	AP2	PF00847	AP2 domain	1.9e-22	79.1	DCAR_020067	99.4	4e-308
MSTRG.6315.2	LOC108206790	AP2-like ethylene-responsive transcription factor AIL1	AP2	PF00847	AP2 domain	3e-20	72.1	DCAR_007644	100	0
MSTRG.10659.2	LOC108218149	B3 domain-containing transcription factor VRN1-like	B3	PF02362	B3 DNA binding domain	2.7e-27	94.5	DCAR_015881	100	3.1e-186
MSTRG.11155.1	LOC108216714	B3 domain-containing protein At3g19184-like	B3	PF02362	B3 DNA binding domain	1e-16	60.5	DCAR_019459	67.4	4.6e-36
MSTRG.18471.1	LOC108226987	BES1/BZR1 homolog protein 4-like	BES1	PF05687	BES1/BZR1 plant transcription factor, N-terminal	1.9e-53	180.8	DCAR_021029	100	3.7e-175
MSTRG.1754.1	LOC108221494	transcription factor UNE12-like	bHLH	PF00010	Helix-loop-helix DNA-binding domain	7.8e-08	32	DCAR_002356	93.7	1.3e-145
MSTRG.19340.1	LOC108227304	transcription factor bHLH74	bHLH	PF00010	Helix-loop-helix DNA-binding domain	1.3e-07	31.4	DCAR_020069	93.9	1e-223
MSTRG.19340.3	LOC108227304	transcription factor bHLH74	bHLH	PF00010	Helix-loop-helix DNA-binding domain	1.3e-07	31.4	DCAR_020069	93.9	1e-223
MSTRG.19378.1	LOC108224750	transcription factor bHLH93-like	bHLH	PF00010	Helix-loop-helix DNA-binding domain	3.4e-09	36.4	DCAR_019332	58	1.6e-100
MSTRG.4465.1	LOC108209444	transcription factor bHLH128-like	bHLH	PF00010	Helix-loop-helix DNA-binding domain	9.2e-09	35	DCAR_005536	100	3.8e-104
MSTRG.4465.2	LOC108209444	transcription factor bHLH128-like	bHLH	PF00010	Helix-loop-helix DNA-binding domain	1.7e-06	27.8	DCAR_005536	95.9	3.7e-102
MSTRG.7935.1	LOC108211301	transcription factor bHLH93-like	bHLH	PF00010	Helix-loop-helix DNA-binding domain	1.2e-09	37.8	DCAR_009550	100	2.5e-138
MSTRG.12807.1	LOC108218136	protein ABSCISIC ACID-INSENSITIVE 5-like	bZIP	PF00170	bZIP transcription factor	8.9e-11	41.6	DCAR_013381	98.1	4.2e-228
MSTRG.12807.2	LOC108218136	protein ABSCISIC ACID-INSENSITIVE 5-like	bZIP	PF00170	bZIP transcription factor	8.2e-11	41.7	DCAR_013381	98.1	5.2e-228
MSTRG.12807.4	LOC108218136	protein ABSCISIC ACID-INSENSITIVE 5-like	bZIP	PF00170	bZIP transcription factor	8.2e-11	41.7	DCAR_013381	98.1	5.2e-228
MSTRG.12807.5	LOC108218136	protein ABSCISIC ACID-INSENSITIVE 5-like	bZIP	PF00170	bZIP transcription factor	8.2e-11	41.7	DCAR_013381	98.1	5.2e-228
MSTRG.16254.1	LOC108223404	ABSCISIC ACID-INSENSITIVE 5-like protein 5, transcript variant X1	bZIP	PF00170	bZIP transcription factor	9.8e-13	47.9	DCAR_019449	100	2.2e-118
MSTRG.16254.4	LOC108223404	ABSCISIC ACID-INSENSITIVE 5-like protein 5, transcript variant X1	bZIP	PF00170	bZIP transcription factor	8.7e-13	48	DCAR_019449	100	2.1e-118
MSTRG.17595.4	LOC108225746	ABSCISIC ACID-INSENSITIVE 5-like protein 7, transcript variant X3	bZIP	PF00170	bZIP transcription factor	8.1e-12	44.9	DCAR_022020	100	2.9e-220
MSTRG.18716.1	LOC108225385	protein ABSCISIC ACID-INSENSITIVE 5-like, transcript variant X3	bZIP	PF00170	bZIP transcription factor	1.2e-12	47.6	DCAR_020756	100	1e-131
MSTRG.18716.2	LOC108225385	protein ABSCISIC ACID-INSENSITIVE 5-like, transcript variant X3	bZIP	PF00170	bZIP transcription factor	1.7e-12	47.1	DCAR_020756	100	2.4e-225
MSTRG.19567.1	LOC108226623	transcription factor TGA2-like, transcript variant X4	bZIP	PF00170	bZIP transcription factor	7.6e-09	35.4	DCAR_019835	99.2	1.2e-271
MSTRG.19567.2	LOC108226623	transcription factor TGA2-like, transcript variant X4	bZIP	PF00170	bZIP transcription factor	7.6e-09	35.4	DCAR_019835	99.4	1.3e-273
MSTRG.19567.3	LOC108226623	transcription factor TGA2-like, transcript variant X4	bZIP	PF00170	bZIP transcription factor	7.5e-09	35.4	DCAR_019835	98.8	1e-270
MSTRG.25603.1	LOC108200312	probable bifunctional TENA-E protein	bZIP	PF00170	bZIP transcription factor	5.1e-08	32.8	DCAR_030478	51.7	8.2e-29
MSTRG.3180.1	LOC108204336	protein ABSCISIC ACID-INSENSITIVE 5-like, transcript variant X3	bZIP	PF00170	bZIP transcription factor	6.5e-13	48.4	DCAR_003998	100	9.6e-216
MSTRG.3180.2	LOC108204336	protein ABSCISIC ACID-INSENSITIVE 5-like, transcript variant X3	bZIP	PF00170	bZIP transcription factor	6.5e-13	48.4	DCAR_003998	100	9.6e-216
MSTRG.757.1	LOC108208259	abscisic acid 8'-hydroxylase 3-like	bZIP	PF00170	bZIP transcription factor	6.3e-09	35.7	DCAR_001125	99.6	1.5e-152
MSTRG.757.3	LOC108208259	abscisic acid 8'-hydroxylase 3-like	bZIP	PF00170	bZIP transcription factor	4.6e-08	32.9	DCAR_001125	100	2.1e-154
MSTRG.757.4	LOC108208259	abscisic acid 8'-hydroxylase 3-like	bZIP	PF00170	bZIP transcription factor	5.3e-09	35.9	DCAR_001125	99.6	1.5e-152
MSTRG.757.5	LOC108208259	abscisic acid 8'-hydroxylase 3-like	bZIP	PF00170	bZIP transcription factor	5.6e-09	35.8	DCAR_001125	99.6	1.5e-152
MSTRG.7573.1	LOC108212094	uncharacterized LOC108212094	bZIP	PF00170	bZIP transcription factor	7.2e-06	25.9	DCAR_009151	96.5	4.2e-257
MSTRG.7573.2	LOC108212094	uncharacterized LOC108212094	bZIP	PF00170	bZIP transcription factor	7.1e-06	25.9	DCAR_009151	96.9	7.5e-259
MSTRG.7573.3	LOC108212094	uncharacterized LOC108212094	bZIP	PF00170	bZIP transcription factor	7.1e-06	25.9	DCAR_009151	96.9	7.5e-259
MSTRG.12420.3	LOC108219159	B-box zinc finger protein 22-like	DBB	PF00643	B-box zinc finger	1.3e-12	47.6	DCAR_017589	73.6	2.3e-84
MSTRG.16422.2	LOC108222326	uncharacterized LOC108222326	DBB	PF00643	B-box zinc finger	1e-11	44.7	DCAR_017589	43.3	1.8e-42
MSTRG.16422.3	LOC108222326	uncharacterized LOC108222326	DBB	PF00643	B-box zinc finger	7.4e-10	38.7	DCAR_017589	41.4	3.1e-40
MSTRG.19090.1	LOC108224446	protein yippee-like At4g27745	Dof	PF02701	Dof domain, zinc finger	1.2e-33	114.9	DCAR_020343	100	6.9e-94
MSTRG.19090.3	LOC108224446	protein yippee-like At4g27745	Dof	PF02701	Dof domain, zinc finger	1.3e-33	114.7	DCAR_020343	100	6.9e-94
MSTRG.13802.1	LOC108222041	E2F transcription factor-like E2FE, transcript variant X2	E2F/DP	PF02319	E2F/DP family winged-helix DNA-binding domain	4.7e-44	148.1	DCAR_016509	99.4	5.4e-190
MSTRG.13340.1	LOC108216065	AP2-like ethylene-responsive transcription factor AIL1	ERF	PF00847	AP2 domain	4.2e-10	39.6	DCAR_012824	94.5	4e-127
MSTRG.13419.1	LOC108215806	ethylene-responsive transcription factor ERF060-like	ERF	PF00847	AP2 domain	4.2e-14	52.4	DCAR_012730	100	5.6e-154
MSTRG.22465.1	LOC108198700	dehydration-responsive element-binding protein 3-like	ERF	PF00847	AP2 domain	5.5e-13	48.8	DCAR_028674	100	1.1e-120
MSTRG.3607.3	LOC108210752	dehydration-responsive element-binding protein 3-like	ERF	PF00847	AP2 domain	1.5e-12	47.4	DCAR_004471	100	2.3e-127
MSTRG.6315.3	LOC108206790	AP2-like ethylene-responsive transcription factor AIL1	ERF	PF00847	AP2 domain	8.3e-11	41.8	DCAR_007644	100	3e-138
MSTRG.6315.4	LOC108206790	AP2-like ethylene-responsive transcription factor AIL1	ERF	PF00847	AP2 domain	8.3e-11	41.8	DCAR_007644	100	1e-167
MSTRG.16883.2	LOC108224818	GATA transcription factor 5	GATA	PF00320	GATA zinc finger	4.5e-16	58	DCAR_022910	100	1.5e-179
MSTRG.16883.3	LOC108224818	GATA transcription factor 5	GATA	PF00320	GATA zinc finger	1.4e-16	59.6	DCAR_022910	100	1.2e-50
MSTRG.375.1	LOC108215749	GATA transcription factor 12-like	GATA	PF00320	GATA zinc finger	2.1e-15	55.9	DCAR_000755	100	2.7e-201
MSTRG.4662.2	LOC108207986	GATA transcription factor 15-like	GATA	PF00320	GATA zinc finger	2.2e-16	59	DCAR_005777	100	3.5e-69
MSTRG.5214.1	LOC108209630	GATA transcription factor 8-like, transcript variant X1	GATA	PF00320	GATA zinc finger	1.3e-15	56.5	DCAR_006433	100	6.3e-195
MSTRG.5214.3	LOC108209630	GATA transcription factor 8-like, transcript variant X1	GATA	PF00320	GATA zinc finger	1.3e-15	56.5	DCAR_006433	100	6.3e-195
MSTRG.6926.1	LOC108205803	scarecrow-like protein 28, transcript variant X3	GRAS	PF03514	GRAS domain family	1.5e-125	418.9	DCAR_008419	96.6	0
MSTRG.6926.6	LOC108205803	scarecrow-like protein 28, transcript variant X3	GRAS	PF03514	GRAS domain family	9.6e-57	192.5	DCAR_008419	100	6.3e-118
MSTRG.7040.3	LOC108206437	growth-regulating factor 9-like	GRF	PF08879	WRC	3.2e-18	65.1	DCAR_008567	97.5	1.7e-153
MSTRG.7040.3	LOC108206437	growth-regulating factor 9-like	GRF	PF08880	QLQ	4.7e-06	26.1	DCAR_008567	97.5	1.7e-153
MSTRG.7410.4	LOC108210885	growth-regulating factor 5-like, transcript variant X3	GRF	PF08879	WRC	1.1e-18	66.5	DCAR_008970	98.7	2.9e-223
MSTRG.7410.4	LOC108210885	growth-regulating factor 5-like, transcript variant X3	GRF	PF08880	QLQ	4e-13	48.7	DCAR_008970	98.7	2.9e-223
MSTRG.10765.1	LOC108216074	homeobox-leucine zipper protein HOX11-like, transcript variant X2	HB-other	PF00046	Homeobox domain	7.9e-13	47.9	DCAR_015704	98.5	2.1e-171
MSTRG.12052.1	LOC108219234	homeobox-leucine zipper protein ATHB-6	HB-other	PF00046	Homeobox domain	9.6e-17	60.4	DCAR_014200	99.7	2.5e-174
MSTRG.12052.3	LOC108219234	homeobox-leucine zipper protein ATHB-6	HB-other	PF00046	Homeobox domain	9.7e-17	60.4	DCAR_014200	100	2.7e-176
MSTRG.12052.4	LOC108219234	homeobox-leucine zipper protein ATHB-6	HB-other	PF00046	Homeobox domain	9.6e-17	60.4	DCAR_014200	99.7	2.5e-174
MSTRG.19836.4	LOC108195148	homeobox-leucine zipper protein HOX3, transcript variant X3	HB-other	PF00046	Homeobox domain	2.8e-17	62.2	DCAR_023600	95.5	5.1e-42
MSTRG.19836.5	LOC108195148	homeobox-leucine zipper protein HOX3, transcript variant X3	HB-other	PF00046	Homeobox domain	2.6e-17	62.2	DCAR_023600	100	2.1e-41
MSTRG.19836.6	LOC108195148	homeobox-leucine zipper protein HOX3, transcript variant X3	HB-other	PF00046	Homeobox domain	2.6e-17	62.2	DCAR_023600	100	2.1e-41
MSTRG.23446.1	LOC108197582	homeobox-leucine zipper protein ATHB-13, transcript variant X2	HB-other	PF00046	Homeobox domain	5.1e-15	54.9	DCAR_027400	87.8	9.2e-107
MSTRG.24115.1	LOC108199270	homeobox-leucine zipper protein HOX20-like	HB-other	PF00046	Homeobox domain	2.9e-16	58.9	DCAR_026596	100	1.6e-78
MSTRG.26078.1	LOC108200874	homeobox-leucine zipper protein ATHB-13-like	HB-other	PF00046	Homeobox domain	6.9e-15	54.5	DCAR_031035	100	3.8e-164
MSTRG.3574.1	LOC108214536	homeobox protein ATH1-like	HB-other	PF00046	Homeobox domain	1.5e-06	27.8	DCAR_004433	100	0
MSTRG.5474.1	LOC108206390	homeobox-leucine zipper protein HAT7-like	HB-other	PF00046	Homeobox domain	1.6e-15	56.5	DCAR_006725	100	1.5e-127
MSTRG.5474.2	LOC108206390	homeobox-leucine zipper protein HAT7-like	HB-other	PF00046	Homeobox domain	1.6e-15	56.5	DCAR_006725	100	1.5e-127
MSTRG.5474.3	LOC108206390	homeobox-leucine zipper protein HAT7-like	HB-other	PF00046	Homeobox domain	1.6e-15	56.5	DCAR_006725	100	1.5e-127
MSTRG.5842.3	LOC108206101	homeobox-leucine zipper protein HAT5-like, transcript variant X2	HB-other	PF00046	Homeobox domain	8.2e-16	57.4	DCAR_007131	100	1.1e-149
MSTRG.15955.6	LOC108221976	heat stress transcription factor B-2b-like, transcript variant X2	HSF	PF00447	HSF-type DNA-binding	1e-16	61.2	DCAR_019444	67.3	6.5e-17
MSTRG.15955.9	LOC108221976	heat stress transcription factor B-2b-like, transcript variant X2	HSF	PF00447	HSF-type DNA-binding	1e-16	61.2	DCAR_019444	67.3	6.5e-17
MSTRG.2067.1	LOC108204404	heat stress transcription factor A-7a-like, transcript variant X3	HSF	PF00447	HSF-type DNA-binding	3.1e-22	78.9	DCAR_002368	61.8	6.6e-26
MSTRG.2067.10	LOC108204404	heat stress transcription factor A-7a-like, transcript variant X3	HSF	PF00447	HSF-type DNA-binding	6.4e-22	77.8	DCAR_002368	61.8	1.2e-25
MSTRG.2067.11	LOC108204404	heat stress transcription factor A-7a-like, transcript variant X3	HSF	PF00447	HSF-type DNA-binding	5.9e-22	78	DCAR_002368	59.3	2.2e-26
MSTRG.2067.12	LOC108204404	heat stress transcription factor A-7a-like, transcript variant X3	HSF	PF00447	HSF-type DNA-binding	5.8e-22	78	DCAR_002368	59.3	3e-26
MSTRG.2067.2	LOC108204404	heat stress transcription factor A-7a-like, transcript variant X3	HSF	PF00447	HSF-type DNA-binding	6.4e-22	77.8	DCAR_002368	37.5	1.1e-34
MSTRG.26484.1	LOC108192573	heat stress transcription factor A-7a-like	HSF	PF00447	HSF-type DNA-binding	3.8e-29	101	DCAR_031338	100	3e-148
MSTRG.26484.2	LOC108192573	heat stress transcription factor A-7a-like	HSF	PF00447	HSF-type DNA-binding	3.8e-29	101	DCAR_031338	100	3e-148
MSTRG.26484.3	LOC108192573	heat stress transcription factor A-7a-like	HSF	PF00447	HSF-type DNA-binding	3.8e-29	101	DCAR_031338	100	3e-148
MSTRG.26484.5	LOC108192573	heat stress transcription factor A-7a-like	HSF	PF00447	HSF-type DNA-binding	3.8e-29	101	DCAR_031338	100	3e-148
MSTRG.26484.6	LOC108192573	heat stress transcription factor A-7a-like	HSF	PF00447	HSF-type DNA-binding	3.8e-29	101	DCAR_031338	100	3e-148
MSTRG.3559.1	LOC108205335	heat shock factor protein HSF30-like, transcript variant X1	HSF	PF00447	HSF-type DNA-binding	1.9e-20	73.1	DCAR_020778	32.3	1.1e-09
MSTRG.3559.2	LOC108205335	heat shock factor protein HSF30-like, transcript variant X1	HSF	PF00447	HSF-type DNA-binding	6.1e-31	106.8	DCAR_002368	39.4	9.5e-51
MSTRG.3559.5	LOC108205335	heat shock factor protein HSF30-like, transcript variant X1	HSF	PF00447	HSF-type DNA-binding	6.3e-31	106.7	DCAR_002368	39.4	9.7e-51
MSTRG.3559.6	LOC108205335	heat shock factor protein HSF30-like, transcript variant X1	HSF	PF00447	HSF-type DNA-binding	1.9e-20	73.1	DCAR_031338	47.6	1.9e-24
MSTRG.4719.1	LOC108205720	heat stress transcription factor A-6b-like, transcript variant X2	HSF	PF00447	HSF-type DNA-binding	4.1e-31	107.3	DCAR_002368	43.4	7.3e-67
MSTRG.4719.2	LOC108205720	heat stress transcription factor A-6b-like, transcript variant X2	HSF	PF00447	HSF-type DNA-binding	1.7e-21	76.5	DCAR_002368	34.2	2.5e-22
MSTRG.4719.3	LOC108205720	heat stress transcription factor A-6b-like, transcript variant X2	HSF	PF00447	HSF-type DNA-binding	4.7e-21	75.1	DCAR_002368	34.2	2.5e-22
MSTRG.4719.6	LOC108205720	heat stress transcription factor A-6b-like, transcript variant X2	HSF	PF00447	HSF-type DNA-binding	3e-31	107.8	DCAR_002368	43.8	1.2e-65
MSTRG.7602.2	LOC108214397	heat stress transcription factor A-3-like	HSF	PF00447	HSF-type DNA-binding	2.2e-19	69.7	DCAR_020778	50.8	3.8e-65
MSTRG.10386.1	LOC108211974	LOB domain-containing protein 41-like	LBD (AS2/LOB)	PF03195	Protein of unknown function DUF260	6.3e-24	84.1	DCAR_012590	97.9	4.6e-136
MSTRG.10626.1	LOC108216842	MADS-box protein SOC1-like, transcript variant X3	M_type	PF00319	SRF-type transcription factor (DNA-binding and dimerisation domain)	6.7e-26	89.4	DCAR_015921	100	2.2e-89
MSTRG.10626.3	LOC108216842	MADS-box protein SOC1-like, transcript variant X3	M_type	PF00319	SRF-type transcription factor (DNA-binding and dimerisation domain)	6.7e-26	89.4	DCAR_015921	100	2.2e-89
MSTRG.10626.4	LOC108216842	MADS-box protein SOC1-like, transcript variant X3	M_type	PF00319	SRF-type transcription factor (DNA-binding and dimerisation domain)	6.7e-26	89.4	DCAR_015921	100	2.2e-89
MSTRG.10626.5	LOC108216842	MADS-box protein SOC1-like, transcript variant X3	M_type	PF00319	SRF-type transcription factor (DNA-binding and dimerisation domain)	6.7e-26	89.4	DCAR_015921	100	2.2e-89
MSTRG.10626.6	LOC108216842	MADS-box protein SOC1-like, transcript variant X3	M_type	PF00319	SRF-type transcription factor (DNA-binding and dimerisation domain)	6.7e-26	89.4	DCAR_015921	100	2.2e-89
MSTRG.7287.5	LOC108213089	agamous-like MADS-box protein AGL104, transcript variant X8	M_type	PF00319	SRF-type transcription factor (DNA-binding and dimerisation domain)	4.3e-23	80.4	DCAR_007167	31.3	7.6e-23
MSTRG.10626.1	LOC108216842	MADS-box protein SOC1-like, transcript variant X3	MIKC	PF00319	SRF-type transcription factor (DNA-binding and dimerisation domain)	6.7e-26	89.4	DCAR_015921	100	2.2e-89
MSTRG.10626.1	LOC108216842	MADS-box protein SOC1-like, transcript variant X3	MIKC	PF01486	K-box region	1.3e-24	86.1	DCAR_015921	100	2.2e-89
MSTRG.10626.3	LOC108216842	MADS-box protein SOC1-like, transcript variant X3	MIKC	PF00319	SRF-type transcription factor (DNA-binding and dimerisation domain)	6.7e-26	89.4	DCAR_015921	100	2.2e-89
MSTRG.10626.3	LOC108216842	MADS-box protein SOC1-like, transcript variant X3	MIKC	PF01486	K-box region	1.2e-24	86.2	DCAR_015921	100	2.2e-89
MSTRG.10626.4	LOC108216842	MADS-box protein SOC1-like, transcript variant X3	MIKC	PF00319	SRF-type transcription factor (DNA-binding and dimerisation domain)	6.7e-26	89.4	DCAR_015921	100	2.2e-89
MSTRG.10626.4	LOC108216842	MADS-box protein SOC1-like, transcript variant X3	MIKC	PF01486	K-box region	1.2e-24	86.2	DCAR_015921	100	2.2e-89
MSTRG.10626.5	LOC108216842	MADS-box protein SOC1-like, transcript variant X3	MIKC	PF00319	SRF-type transcription factor (DNA-binding and dimerisation domain)	6.7e-26	89.4	DCAR_015921	100	2.2e-89
MSTRG.10626.5	LOC108216842	MADS-box protein SOC1-like, transcript variant X3	MIKC	PF01486	K-box region	1.3e-24	86.1	DCAR_015921	100	2.2e-89
MSTRG.10626.6	LOC108216842	MADS-box protein SOC1-like, transcript variant X3	MIKC	PF00319	SRF-type transcription factor (DNA-binding and dimerisation domain)	6.7e-26	89.4	DCAR_015921	100	2.2e-89
MSTRG.10626.6	LOC108216842	MADS-box protein SOC1-like, transcript variant X3	MIKC	PF01486	K-box region	1.3e-24	86.1	DCAR_015921	100	2.2e-89
MSTRG.10977.1	LOC108216321	transcription factor DIVARICATA-like	MYB	PF00249	Myb-like DNA-binding domain	1.9e-22	79	DCAR_015450	100	6.2e-175
MSTRG.10377.1	LOC108214161	cellulose synthase A catalytic subunit 4 [UDP-forming]	MYB	PF00249	Myb-like DNA-binding domain	1.7e-10	40.8	DCAR_018514	74.6	1.1e-139
MSTRG.10377.2	LOC108214161	cellulose synthase A catalytic subunit 4 [UDP-forming]	MYB	PF00249	Myb-like DNA-binding domain	1.7e-10	40.8	DCAR_018514	74.6	1.1e-139
MSTRG.10377.3	LOC108214161	cellulose synthase A catalytic subunit 4 [UDP-forming]	MYB	PF00249	Myb-like DNA-binding domain	1.7e-10	40.8	DCAR_018514	74.6	1.1e-139
MSTRG.10377.4	LOC108214161	cellulose synthase A catalytic subunit 4 [UDP-forming]	MYB	PF00249	Myb-like DNA-binding domain	1.7e-10	40.8	DCAR_018514	74.6	1.1e-139
MSTRG.10377.6	LOC108214161	cellulose synthase A catalytic subunit 4 [UDP-forming]	MYB	PF00249	Myb-like DNA-binding domain	1.7e-10	40.8	DCAR_018514	74.6	8.4e-140
MSTRG.12094.2	LOC108216212	protein REVEILLE 1-like	MYB	PF00249	Myb-like DNA-binding domain	5.7e-07	29.5	DCAR_010064	64.5	1.2e-20
MSTRG.21691.1	LOC108195640	telomere repeat-binding factor 3-like, transcript variant X2	MYB	PF00249	Myb-like DNA-binding domain	4.5e-10	39.4	DCAR_021950	67.3	5.4e-17
MSTRG.21691.2	LOC108195640	telomere repeat-binding factor 3-like, transcript variant X2	MYB	PF00249	Myb-like DNA-binding domain	4.5e-10	39.4	DCAR_021950	67.3	5.4e-17
MSTRG.2687.1	LOC108205184	uncharacterized LOC108205184	MYB	PF00249	Myb-like DNA-binding domain	1.8e-13	50.3	DCAR_003410	95.8	1e-248
MSTRG.2687.2	LOC108205184	uncharacterized LOC108205184	MYB	PF00249	Myb-like DNA-binding domain	1.7e-13	50.4	DCAR_003410	90.1	1e-229
MSTRG.5722.2	LOC108208909	protein LHY, transcript variant X9	MYB	PF00249	Myb-like DNA-binding domain	3.3e-13	49.4	DCAR_023259	66.1	5.3e-37
MSTRG.5722.5	LOC108208909	protein LHY, transcript variant X9	MYB	PF00249	Myb-like DNA-binding domain	3.3e-13	49.4	DCAR_023259	66.1	5.3e-37
MSTRG.5868.2	LOC108209299	uncharacterized LOC108209299	MYB	PF00249	Myb-like DNA-binding domain	2.5e-08	33.8	DCAR_007159	100	8.6e-86
MSTRG.13933.1	LOC108220322	NAC domain-containing protein 2-like	NAC	PF02365	No apical meristem (NAM) protein	6.8e-16	58.8	DCAR_016661	100	5.4e-123
MSTRG.14351.1	LOC108220943	NAC domain-containing protein 72	NAC	PF02365	No apical meristem (NAM) protein	4.7e-27	94.5	DCAR_017156	100	6.2e-80
MSTRG.21328.2	LOC108195256	NAC domain-containing protein 92-like	NAC	PF02365	No apical meristem (NAM) protein	4e-31	107.6	DCAR_025382	100	4.1e-85
MSTRG.9151.1	LOC108213449	NAC domain-containing protein 92	NAC	PF02365	No apical meristem (NAM) protein	5.9e-09	36.5	DCAR_011084	99.6	1.1e-151
MSTRG.9151.2	LOC108213449	NAC domain-containing protein 92	NAC	PF02365	No apical meristem (NAM) protein	2.7e-16	60.1	DCAR_011084	100	1e-31
MSTRG.9920.1	LOC108213013	NAC domain-containing protein 91, transcript variant X3	NAC	PF02365	No apical meristem (NAM) protein	4.6e-16	59.3	DCAR_012021	98.1	1.5e-245
MSTRG.9920.2	LOC108213013	NAC domain-containing protein 91, transcript variant X3	NAC	PF02365	No apical meristem (NAM) protein	4.5e-16	59.3	DCAR_012021	98.1	2.5e-245
MSTRG.20090.1	LOC108196512	protein NLP9-like, transcript variant X2	Nin-like	PF02042	RWP-RK domain	2e-26	91.6	DCAR_023921	100	9.7e-285
MSTRG.20090.2	LOC108196512	protein NLP9-like, transcript variant X2	Nin-like	PF02042	RWP-RK domain	3.8e-26	90.7	DCAR_023921	99	0
MSTRG.20090.5	LOC108196512	protein NLP9-like, transcript variant X2	Nin-like	PF02042	RWP-RK domain	3.8e-26	90.7	DCAR_023921	99	0
MSTRG.5078.1	LOC108206434	protein NLP2-like	Nin-like	PF02042	RWP-RK domain	4.1e-25	87.4	DCAR_006285	100	0
MSTRG.16388.1	LOC108223700	transcription factor TCP4	TCP	PF03634	TCP family transcription factor	3.4e-33	115.3	DCAR_019587	100	4.2e-219
MSTRG.11050.2	LOC108219317	probable WRKY transcription factor 33	WRKY	PF03106	WRKY DNA -binding domain	2.6e-26	91.6	DCAR_028893	65.6	3.2e-60
MSTRG.15212.1	LOC108220810	probable WRKY transcription factor 65	WRKY	PF03106	WRKY DNA -binding domain	4.8e-25	87.5	DCAR_018294	100	1.9e-123
MSTRG.15212.3	LOC108220810	probable WRKY transcription factor 65	WRKY	PF03106	WRKY DNA -binding domain	2.8e-12	46.6	DCAR_018294	100	1e-95
MSTRG.16229.1	LOC108220508	probable WRKY transcription factor 15	WRKY	PF03106	WRKY DNA -binding domain	1.1e-26	92.8	DCAR_019421	100	1.1e-174
MSTRG.16229.3	LOC108220508	probable WRKY transcription factor 15	WRKY	PF03106	WRKY DNA -binding domain	1.1e-26	92.8	DCAR_019421	100	1.1e-174
MSTRG.4174.1	LOC108208014	probable WRKY transcription factor 65	WRKY	PF03106	WRKY DNA -binding domain	3e-25	88.2	DCAR_005143	100	3.1e-152
MSTRG.8803.1	LOC108213302	probable WRKY transcription factor 27	WRKY	PF03106	WRKY DNA -binding domain	7.9e-24	83.6	DCAR_010654	100	1.5e-171
MSTRG.8803.3	LOC108213302	probable WRKY transcription factor 27	WRKY	PF03106	WRKY DNA -binding domain	3.2e-24	84.9	DCAR_010654	100	5.8e-99
MSTRG.8803.4	LOC108213302	probable WRKY transcription factor 27	WRKY	PF03106	WRKY DNA -binding domain	7.9e-24	83.6	DCAR_010654	100	1.5e-171
MSTRG.12379.2	LOC108217410	uncharacterized LOC108217410	ZF-HD	PF04770	ZF-HD protein dimerisation region	8e-30	102.8	DCAR_025947	52.8	1.9e-52

## Sheet: E_Statistic_total
Table_S3E. Statistic of TFs among all treatments
TF family	Gene number	Transcript number
MYB	44	76
HB-other	32	49
bZIP	31	63
bHLH	22	35
B3	18	29
ERF	16	28
C3H	15	33
HSF	14	44
M_type	14	30
WRKY	12	21
FAR1	11	19
HD-ZIP	11	15
NAC	11	14
GRAS	10	18
MIKC	10	20
C2H2	9	12
GATA	9	14
ARF	7	10
AP2	6	9
DBB	5	12
TCP	5	10
BES1	4	4
NF-YA	4	11
SBP	4	6
BBR-BPC	3	4
CO-like	3	7
GRF	3	4
LBD (AS2/LOB)	3	3
LSD	3	8
YABBY	3	3
Dof	2	3
E2F/DP	2	2
Nin-like	2	4
ZF-HD	2	2
CAMTA	1	1
CPP	1	3
EIL	1	4
HB-PHD	1	1
Whirly	1	1
Total	355

## Sheet: F_Statistic_CK vs HEHP
Table_S3F. Statistic of TFs in CK vs HEHP
TF family	Gene number	Transcript number
MYB	29	54
bZIP	28	59
HB-other	24	33
bHLH	21	34
B3	17	28
C3H	14	27
ERF	14	23
M_type	12	28
HSF	11	33
FAR1	10	16
NAC	9	12
WRKY	9	17
GATA	8	12
GRAS	8	15
HD-ZIP	8	10
MIKC	8	18
ARF	7	10
C2H2	7	10
AP2	6	9
BES1	4	4
DBB	4	9
NF-YA	4	11
TCP	4	7
BBR-BPC	3	4
GRF	3	4
LBD (AS2/LOB)	3	3
SBP	3	3
YABBY	3	3
CO-like	2	4
Dof	2	3
LSD	2	6
ZF-HD	2	2
CAMTA	1	1
CPP	1	3
E2F/DP	1	1
EIL	1	4
HB-PHD	1	1
Nin-like	1	3
Whirly	1	1
Total	296

## Sheet: G_Statistic_CK vs HYD
Table_S3G. Statistic of TFs in CK vs HYD
TF family	Gene number	Transcript number
MYB	29	53
HB-other	18	27
bZIP	16	29
ERF	11	14
HSF	11	39
M_type	10	17
bHLH	9	14
B3	8	15
HD-ZIP	8	11
C3H	7	22
GRAS	7	13
MIKC	7	13
NAC	7	9
AP2	6	9
FAR1	6	11
GATA	6	9
C2H2	5	7
WRKY	4	9
ARF	3	4
BES1	3	3
SBP	3	5
TCP	3	5
DBB	2	4
E2F/DP	2	2
LBD (AS2/LOB)	2	2
NF-YA	2	4
YABBY	2	2
BBR-BPC	1	1
CAMTA	1	1
CO-like	1	1
CPP	1	3
Dof	1	2
GRF	1	1
ZF-HD	1	1
Total	204

## Sheet: H_Statistic_HYD vs HEHP
Table_S3H. Statistic of TFs in HYD vs HEHP
TF family	Gene number	Transcript number
HB-other	9	15
bZIP	9	22
MYB	7	14
HSF	6	21
AP2	5	5
ERF	5	6
NAC	5	7
WRKY	5	9
bHLH	5	7
GATA	4	6
B3	2	2
DBB	2	3
GRF	2	2
M_type	2	6
Nin-like	2	4
BES1	1	1
Dof	1	2
E2F/DP	1	1
GRAS	1	2
LBD (AS2/LOB)	1	1
MIKC	1	5
TCP	1	1
ZF-HD	1	1
Total	78
