# Supplementary material for: Hydro-Electro Hybrid Priming Promotes Carrot (Daucus carota L.) Seed Germination by Activating Lipid Utilization and Respiratory Metabolism
Source: Int J Mol Sci. 2021 Oct 14;22(20):11090. doi: 10.3390/ijms222011090 (PMC8538415; doi:10.3390/ijms222011090)
Supplement: Supplementary file 1 [file ijms-22-11090-s001.zip › Supplementary table 4.xlsx]

## Sheet: A_MYB_CK vs HEHP
Table_S4A. MYB family TFs in CK vs HEHP
Gene_id	Gene name	Gene description	FC(HEHP0/CK0)	Log2FC(HEHP0/CK0)	Pvalue	Padjust	Regulate	CK0_1	CK0_2	CK0_3	HEHP0_1	HEHP0_2	HEHP0_3	CK0	HEHP0
gene-LOC108194166	LOC108194166	transcription factor GAMYB	4.466	2.15885	4.5371e-12	2.21335e-11	up	1.39	0.88	1.03	10.73	7.81	8.05	1.1	8.86333
gene-LOC108194303	LOC108194303	uncharacterized LOC108194303	3.81	1.9298	0.0216119	0.0361776	up	0.22	0.15	0.05	0.93	0.95	0.85	0.14	0.91
gene-LOC108196210	LOC108196210	vam6/Vps39-like protein, transcript variant X1	2.096	1.06764	3.808e-07	1.2062e-06	up	5.32	4.47	6.71	15.52	21.36	22.25	5.5	19.71
gene-LOC108196620	LOC108196620	uncharacterized LOC108196620, transcript variant X1	3.214	1.6843	3.29366e-10	1.38781e-09	up	1.74	1.04	1.14	6.31	7.59	7.33	1.30667	7.07667
gene-LOC108196925	LOC108196925	transcription factor MYB1R1-like	4.271	2.09458	1.0097e-78	7.02265e-77	up	12.04	11.44	11.84	91.58	91.17	87.48	11.7733	90.0767
gene-LOC108198843	LOC108198843	transcription factor MYB44-like	2.481	1.31073	3.71852e-15	2.25754e-14	up	10.3	10.15	10.25	38.8	49.6	48.99	10.2333	45.7967
gene-LOC108209299	LOC108209299	uncharacterized LOC108209299	98.01	6.61486	1.04526e-09	4.23219e-09	up	0.05	0	0.05	6.42	6.07	4.1	0.0333333	5.53
gene-LOC108216321	LOC108216321	transcription factor DIVARICATA-like	59.084	5.88469	8.23101e-06	2.27232e-05	up	0	0	0.04	1.37	1.95	1.1	0.0133333	1.47333
gene-LOC108219368	LOC108219368	uncharacterized LOC108219368	5	2.32204	1.57049e-06	4.66786e-06	up	0.1	0.05	0.07	0.75	0.63	0.51	0.0733333	0.63
gene-LOC108220511	LOC108220511	transcription factor AS1-like, transcript variant X1	5.376	2.42661	3.1259e-07	9.98591e-07	up	0.92	0.8	0.41	11.42	4.38	4.97	0.71	6.92333
gene-LOC108224728	LOC108224728	myb-related protein 330	8.217	3.03859	3.64086e-63	1.6099e-61	up	9.72	8.96	11.33	116.49	175.94	152.99	10.0033	148.473
gene-LOC108225749	LOC108225749	-	2.075	1.05328	4.20402e-12	2.0543e-11	up	19.53	21.92	22.1	71.72	93.5	81.02	21.1833	82.08
gene-LOC108192903	LOC108192903	telomere repeat-binding factor 1, transcript variant X2	0.2	-2.32346	3.35482e-104	4.2496e-102	down	275.05	277.52	265.67	108.74	90.5	94.16	272.747	97.8
gene-LOC108197621	LOC108197621	myb family transcription factor APL-like	0.28	-1.83534	3.89911e-30	5.4238e-29	down	23.8	19.58	19.18	10.91	10.06	10.48	20.8533	10.4833
gene-LOC108197851	LOC108197851	transcription factor MYB108-like	0.099	-3.33568	2.28769e-05	6.02687e-05	down	1.22	1.64	2.25	0	0.63	0.28	1.70333	0.303333
gene-LOC108202428	LOC108202428	DELLA protein RGL1-like, transcript variant X1	0.223	-2.16728	1.22309e-26	1.42409e-25	down	7.94	7.69	8.27	2.28	3.57	3.68	7.96667	3.17667
gene-LOC108203099	LOC108203099	trihelix transcription factor GT-2-like	0.336	-1.57435	1.5299e-58	5.96069e-57	down	66.42	60.51	61.79	40.54	35.55	37.42	62.9067	37.8367
gene-LOC108205691	LOC108205691	protein REVEILLE 6	0.461	-1.11652	2.28519e-24	2.37119e-23	down	30.27	28.13	27.6	24.17	22.61	23.22	28.6667	23.3333
gene-LOC108205942	LOC108205942	transcription factor MYB1R1-like	0.492	-1.02326	2.07663e-09	8.2104e-09	down	70.16	85.13	65.97	55.52	69.26	72.27	73.7533	65.6833
gene-LOC108208221	LOC108208221	telomere repeat-binding factor 4-like	0.206	-2.27777	4.92281e-50	1.4854e-48	down	26.73	27.85	22.66	10.83	9.81	10.25	25.7467	10.2967
gene-LOC108208794	LOC108208794	uncharacterized LOC108208794, transcript variant X1	0.481	-1.05653	1.19453e-30	1.70877e-29	down	52.73	48.53	56.34	44.6	44.99	43.74	52.5333	44.4433
gene-LOC108209085	LOC108209085	uncharacterized LOC108209085	0.187	-2.41729	1.05662e-127	2.19887e-125	down	88.69	75.97	77.71	28.03	25.04	27.1	80.79	26.7233
gene-LOC108209160	LOC108209160	myb-related protein 330-like	0.247	-2.01967	6.71986e-34	1.10264e-32	down	51.76	37.55	45.83	18.34	20.79	23.45	45.0467	20.86
gene-LOC108220814	LOC108220814	myb-related protein 306-like	0.245	-2.03117	0.000159425	0.000377656	down	6.31	10.36	8.55	2.6	1.12	7.36	8.40667	3.69333
gene-LOC108223693	LOC108223693	uncharacterized LOC108223693	0.198	-2.33918	4.10326e-94	4.28652e-92	down	60.2	58.29	61.07	18.92	22.71	21.61	59.8533	21.08
gene-LOC108224109	LOC108224109	TSL-kinase interacting protein 1	0.465	-1.10389	4.32456e-13	2.28987e-12	down	17.7	12.71	14.1	11.36	13.4	11.15	14.8367	11.97
gene-LOC108227232	LOC108227232	histone deacetylase 15	0.424	-1.23936	1.27009e-19	1.0141e-18	down	36.51	37.56	32.88	31.52	24.51	26.34	35.65	27.4567
gene-LOC108227403	LOC108227403	cell division cycle 5-like protein	0.49	-1.03036	3.38936e-22	3.15038e-21	down	45.25	46.02	47.61	44.38	40.11	36.94	46.2933	40.4767
gene-LOC108227951	LOC108227951	transcriptional adapter ADA2	0.45	-1.15313	2.76361e-30	3.87512e-29	down	98.15	92.76	97.33	70.74	80.92	79.31	96.08	76.99

## Sheet: B_MYB_CK vs HYD
Table_S4B. MYB family TFs in CK vs HYD
Gene_id	Gene name	Gene description	FC(HYD0/CK0)	Log2FC(HYD0/CK0)	Pvalue	Padjust	Regulate	CK0_1	CK0_2	CK0_3	HYD0_1	HYD0_2	HYD0_3	CK0	HYD0
gene-LOC108194166	LOC108194166	transcription factor GAMYB	3.092	1.62874	4.80168e-07	1.91363e-06	up	1.39	0.88	1.03	5.47	5.67	4.79	1.1	5.31
gene-LOC108196210	LOC108196210	vam6/Vps39-like protein, transcript variant X1	2.445	1.28958	6.17752e-21	6.92544e-20	up	5.32	4.47	6.71	20.21	19.59	20.8	5.5	20.2
gene-LOC108196620	LOC108196620	uncharacterized LOC108196620, transcript variant X1	3.811	1.93025	5.46253e-15	4.32029e-14	up	1.74	1.04	1.14	7.42	7.24	7.6	1.30667	7.42
gene-LOC108196925	LOC108196925	transcription factor MYB1R1-like	2.65	1.40583	3.01049e-34	6.53201e-33	up	12.04	11.44	11.84	48.23	49.8	47.58	11.7733	48.5367
gene-LOC108199972	LOC108199972	uncharacterized LOC108199972, transcript variant X3	2.325	1.21713	3.0487e-08	1.38291e-07	up	2.07	1.77	2.05	5.73	5.09	7.76	1.96333	6.19333
gene-LOC108208909	LOC108208909	protein LHY, transcript variant X8	2.019	1.01355	4.07647e-11	2.41823e-10	up	4.2	3.63	4.81	14.19	11.5	13.58	4.21333	13.09
gene-LOC108213055	LOC108213055	transcription factor RAX1-like, transcript variant X2	2.864	1.51797	7.92465e-38	2.03397e-36	up	7.1	7.25	6.17	28.87	28.87	29.11	6.84	28.95
gene-LOC108219368	LOC108219368	uncharacterized LOC108219368	6.332	2.66263	5.66165e-09	2.7704e-08	up	0.1	0.05	0.07	0.69	0.69	0.7	0.0733333	0.693333
gene-LOC108220511	LOC108220511	transcription factor AS1-like, transcript variant X1	5.182	2.37352	7.49104e-12	4.72128e-11	up	0.92	0.8	0.41	7.05	5.74	4.58	0.71	5.79
gene-LOC108223425	LOC108223425	uncharacterized LOC108223425, transcript variant X1	2.012	1.00845	1.64167e-05	5.49476e-05	up	0.93	1.29	0.93	3.01	2.69	3.51	1.05	3.07
gene-LOC108224728	LOC108224728	myb-related protein 330	5.872	2.55391	3.15856e-119	7.01419e-117	up	9.72	8.96	11.33	82.56	93.97	100.03	10.0033	92.1867
gene-LOC108192903	LOC108192903	telomere repeat-binding factor 1, transcript variant X2	0.352	-1.50755	1.22079e-93	1.64087e-91	down	275.05	277.52	265.67	154.17	152.44	142.41	272.747	149.673
gene-LOC108197621	LOC108197621	myb family transcription factor APL-like	0.495	-1.01337	8.65142e-12	5.41652e-11	down	23.8	19.58	19.18	16.63	17.17	14.51	20.8533	16.1033
gene-LOC108197851	LOC108197851	transcription factor MYB108-like	0.046	-4.45457	2.37019e-08	1.08769e-07	down	1.22	1.64	2.25	0.18	0.18	0	1.70333	0.12
gene-LOC108202428	LOC108202428	DELLA protein RGL1-like, transcript variant X1	0.371	-1.43051	2.66483e-18	2.60544e-17	down	7.94	7.69	8.27	3.86	5.87	4.02	7.96667	4.58333
gene-LOC108203099	LOC108203099	trihelix transcription factor GT-2-like	0.415	-1.27019	3.21425e-44	1.06466e-42	down	66.42	60.51	61.79	39.55	45.52	37.28	62.9067	40.7833
gene-LOC108205691	LOC108205691	protein REVEILLE 6	0.489	-1.03274	2.6586e-24	3.64637e-23	down	30.27	28.13	27.6	20.72	21.66	22.49	28.6667	21.6233
gene-LOC108206232	LOC108206232	myb-related protein 330-like	0.423	-1.24197	0.00762081	0.0164625	down	2.82	2.43	1.91	1.79	2.22	0.67	2.38667	1.56
gene-LOC108208221	LOC108208221	telomere repeat-binding factor 4-like	0.2	-2.32379	1.1628e-48	4.50616e-47	down	26.73	27.85	22.66	10.15	8.43	7.38	25.7467	8.65333
gene-LOC108209085	LOC108209085	uncharacterized LOC108209085	0.325	-1.623	9.57978e-77	8.49473e-75	down	88.69	75.97	77.71	40.76	42.37	38.58	80.79	40.57
gene-LOC108209160	LOC108209160	myb-related protein 330-like	0.349	-1.51926	4.14623e-34	8.92802e-33	down	51.76	37.55	45.83	27.18	24.77	22.98	45.0467	24.9767
gene-LOC108214161	LOC108214161	cellulose synthase A catalytic subunit 4 [UDP-forming]	0.388	-1.36724	8.43179e-25	1.18184e-23	down	8.82	6.82	8.32	3.95	3.35	3.96	7.98667	3.75333
gene-LOC108215770	LOC108215770	transcription factor PCL1-like	0.409	-1.28905	1.91056e-05	6.32921e-05	down	3.76	4.32	4.88	2.67	3.12	2.02	4.32	2.60333
gene-LOC108216212	LOC108216212	protein REVEILLE 1-like	0.17	-2.55641	3.17644e-37	7.86047e-36	down	9.35	8.81	6.78	2.19	2.55	2.49	8.31333	2.41
gene-LOC108218426	LOC108218426	MYB-like transcription factor ETC3	0.261	-1.93805	6.76238e-09	3.27949e-08	down	2.39	2.37	2.05	1	0.98	1.22	2.27	1.06667
gene-LOC108223693	LOC108223693	uncharacterized LOC108223693	0.374	-1.41844	5.02406e-61	2.88974e-59	down	60.2	58.29	61.07	35.61	36.95	31.44	59.8533	34.6667

## Sheet: C_MYB_HYD vs HEHP
Table_S4C. MYB family TFs in CK vs HEHP
Gene_id	Gene name	Gene description	FC(HEHP0/HYD0)	Log2FC(HEHP0/HYD0)	Pvalue	Padjust	Regulate	HYD0_1	HYD0_2	HYD0_3	HEHP0_1	HEHP0_2	HEHP0_3	HYD0	HEHP0
gene-LOC108205184	LOC108205184	uncharacterized LOC108205184	2.027	1.01905	7.76245e-10	1.42251e-08	up	15.9	14.99	17.24	30.54	42.07	39.37	16.0433	37.3267
gene-LOC108209299	LOC108209299	uncharacterized LOC108209299	3.82	1.93373	4.96974e-09	7.89562e-08	up	1.32	1.36	1.05	6.42	6.07	4.1	1.24333	5.53
gene-LOC108216212	LOC108216212	protein REVEILLE 1-like	3.673	1.87679	6.24423e-15	2.50883e-13	up	2.19	2.55	2.49	13.54	9.61	8.39	2.41	10.5133
gene-LOC108195640	LOC108195640	telomere repeat-binding factor 3-like, transcript variant X1	0.41	-1.28467	0.00338907	0.0122655	down	3.35	3.12	4.38	0.96	2.14	1.99	3.61667	1.69667
gene-LOC108208909	LOC108208909	protein LHY, transcript variant X8	0.497	-1.0087	5.89134e-08	7.53633e-07	down	14.19	11.5	13.58	5.9	8.72	8.07	13.09	7.56333
gene-LOC108214161	LOC108214161	cellulose synthase A catalytic subunit 4 [UDP-forming]	0.332	-1.59121	9.69437e-11	2.11105e-09	down	3.95	3.35	3.96	0.92	1.68	1.36	3.75333	1.32

## Sheet: D_bZIP_CK vs HEHP
Table_S4D. bZIP family TFs in CK vs HEHP
Gene_id	Gene name	Gene description	FC(HEHP0/CK0)	Log2FC(HEHP0/CK0)	Pvalue	Padjust	Regulate	CK0_1	CK0_2	CK0_3	HEHP0_1	HEHP0_2	HEHP0_3	CK0	HEHP0
gene-LOC108199136	LOC108199136	basic leucine zipper 9-like	2.402	1.26428	2.60301e-16	1.70805e-15	up	8.8	9.81	10.03	40.26	40.39	34.75	9.54667	38.4667
gene-LOC108200313	LOC108200313	bZIP transcription factor 53-like	3.747	1.9057	0.00455504	0.00864989	up	1.07	1.78	1.65	4.61	22.8	3.4	1.5	10.27
gene-LOC108202623	LOC108202623	transcription factor HBP-1b(c38)-like, transcript variant X1	4.785	2.25857	6.8168e-09	2.56226e-08	up	1.99	2.95	1.59	29.67	12.85	13.16	2.17667	18.56
gene-LOC108219525	LOC108219525	basic leucine zipper 61-like	2.37	1.24485	3.04235e-07	9.73796e-07	up	0.68	0.75	0.74	3.64	2.96	3.05	0.723333	3.21667
gene-LOC108223327	LOC108223327	ABSCISIC ACID-INSENSITIVE 5-like protein 7, transcript variant X2	6.403	2.67866	3.08169e-37	5.78005e-36	up	2.04	2.42	3.09	32.99	25.24	24.92	2.51667	27.7167
gene-LOC108223404	LOC108223404	ABSCISIC ACID-INSENSITIVE 5-like protein 5, transcript variant X1	4.233	2.08161	2.40448e-27	2.92838e-26	up	5.6	5.7	5.72	53.02	33.43	36.25	5.67333	40.9
gene-LOC108223602	LOC108223602	pyrophosphate--fructose 6-phosphate 1-phosphotransferase subunit alpha	7.414	2.89021	1.56797e-107	2.17533e-105	up	9.76	9.65	10.51	135.5	118.7	117.1	9.97333	123.767
gene-LOC108226461	LOC108226461	bZIP transcription factor 27-like	2.467	1.30303	4.12455e-06	1.17363e-05	up	7.04	5.49	4.29	30.09	20.44	24.82	5.60667	25.1167
gene-LOC108196625	LOC108196625	transcription factor HBP-1b(c38)-like, transcript variant X2	0.474	-1.07841	5.44814e-19	4.21279e-18	down	41.77	45.31	42.36	35.34	40.73	35.99	43.1467	37.3533
gene-LOC108200312	LOC108200312	probable bifunctional TENA-E protein	0.058	-4.10419	2.59613e-79	1.84981e-77	down	498.8	577.98	471.15	66.15	34.36	56.47	515.977	52.3267
gene-LOC108203069	LOC108203069	transcription factor HBP-1b(c38)-like, transcript variant X1	0.326	-1.61901	1.51718e-34	2.5485e-33	down	38.92	36.64	36.43	22.75	18.66	22.8	37.33	21.4033
gene-LOC108205500	LOC108205500	bZIP transcription factor 53-like	0.378	-1.40423	6.81705e-18	4.93921e-17	down	24.13	20.2	17.17	12.14	15.97	12.9	20.5	13.67
gene-LOC108205603	LOC108205603	basic leucine zipper 23-like	0.495	-1.01593	5.48365e-13	2.8815e-12	down	31.5	28.75	30.83	26.52	29.55	32.88	30.36	29.65
gene-LOC108208259	LOC108208259	abscisic acid 8'-hydroxylase 3-like	0.19	-2.39504	3.24491e-09	1.26033e-08	down	1.3	1.74	1.68	0.29	0.84	0.6	1.57333	0.576667
gene-LOC108208503	LOC108208503	ABSCISIC ACID-INSENSITIVE 5-like protein 5, transcript variant X1	0.22	-2.18316	1.16068e-08	4.26968e-08	down	9.43	23.5	12.02	4.2	8.48	5.21	14.9833	5.96333
gene-LOC108209394	LOC108209394	bZIP transcription factor 16-like	0.486	-1.0399	9.84131e-23	9.36657e-22	down	41.51	38.65	39.88	36.86	32.36	34.39	40.0133	34.5367
gene-LOC108210549	LOC108210549	ABSCISIC ACID-INSENSITIVE 5-like protein 2	0.494	-1.01641	2.27327e-16	1.49542e-15	down	19.91	19.9	20.95	20.25	17.94	18	20.2533	18.73
gene-LOC108210779	LOC108210779	transcription factor VIP1-like	0.287	-1.79987	8.26946e-49	2.38541e-47	down	51.53	55.56	48.63	26.85	26.55	26.66	51.9067	26.6867
gene-LOC108212094	LOC108212094	uncharacterized LOC108212094	0.136	-2.88257	4.96946e-55	1.73508e-53	down	421.2	445.84	409.51	122.82	74.05	105.77	425.517	100.88
gene-LOC108217776	LOC108217776	transcription factor TGA1-like	0.466	-1.1018	7.93202e-06	2.19278e-05	down	5.01	3.48	4.92	3.03	3.91	4.07	4.47	3.67
gene-LOC108218136	LOC108218136	protein ABSCISIC ACID-INSENSITIVE 5-like	0.35	-1.51383	1.57309e-17	1.11031e-16	down	12.91	13.99	14.67	8.77	7.43	9.36	13.8567	8.52
gene-LOC108224499	LOC108224499	G-box-binding factor 4-like	0.346	-1.53099	1.24844e-40	2.69648e-39	down	32.35	27.79	31.91	21.14	20.34	20.89	30.6833	20.79
gene-LOC108225291	LOC108225291	uncharacterized LOC108225291, transcript variant X1	0.207	-2.27407	1.95875e-20	1.64616e-19	down	24.56	17.59	15.76	9.07	5.17	6.63	19.3033	6.95667
gene-LOC108225385	LOC108225385	protein ABSCISIC ACID-INSENSITIVE 5-like, transcript variant X1	0.01	-6.66029	0	0	down	728.67	655.4	570.65	12.5	10.04	11.88	651.573	11.4733
gene-LOC108225746	LOC108225746	ABSCISIC ACID-INSENSITIVE 5-like protein 7, transcript variant X1	0.322	-1.63634	6.34287e-17	4.33229e-16	down	8.21	9.7	9.45	4.94	6.73	7.6	9.12	6.42333
gene-LOC108226623	LOC108226623	transcription factor TGA2-like, transcript variant X1	0.105	-3.25671	2.99392e-100	3.42811e-98	down	124.2	107.55	117.93	18.67	20.31	26.24	116.56	21.74

## Sheet: E_bZIP_CK vs HYD
Table_S4E. bZIP family TFs in CK vs HYD
Gene_id	Gene name	Gene description	FC(HYD0/CK0)	Log2FC(HYD0/CK0)	Pvalue	Padjust	Regulate	CK0_1	CK0_2	CK0_3	HYD0_1	HYD0_2	HYD0_3	CK0	HYD0
gene-LOC108202623	LOC108202623	transcription factor HBP-1b(c38)-like, transcript variant X1	2.522	1.33439	7.51124e-07	2.92858e-06	up	1.99	2.95	1.59	8.68	8.84	7.74	2.17667	8.42
gene-LOC108214880	LOC108214880	UDP-glycosyltransferase 74E2-like, transcript variant X1	2.674	1.41916	1.50894e-34	3.31916e-33	up	7.46	8.42	9.06	34.12	36.91	34.77	8.31333	35.2667
gene-LOC108223327	LOC108223327	ABSCISIC ACID-INSENSITIVE 5-like protein 7, transcript variant X2	5.343	2.41753	6.24421e-39	1.68034e-37	up	2.04	2.42	3.09	20.5	21.69	18.54	2.51667	20.2433
gene-LOC108223602	LOC108223602	pyrophosphate--fructose 6-phosphate 1-phosphotransferase subunit alpha	3.678	1.87908	1.38237e-67	9.46457e-66	up	9.76	9.65	10.51	50.59	55.53	53.98	9.97333	53.3667
gene-LOC108200312	LOC108200312	probable bifunctional TENA-E protein	0.178	-2.49364	2.44191e-143	7.51344e-141	down	498.8	577.98	471.15	143.86	147.61	137.35	515.977	142.94
gene-LOC108203069	LOC108203069	transcription factor HBP-1b(c38)-like, transcript variant X1	0.463	-1.10937	2.57334e-30	4.68744e-29	down	38.92	36.64	36.43	27.85	25.45	26.99	37.33	26.7633
gene-LOC108204336	LOC108204336	protein ABSCISIC ACID-INSENSITIVE 5-like, transcript variant X1	0.073	-3.78067	1.453e-145	4.63833e-143	down	132.53	149.88	132.58	10.7	17.97	17.34	138.33	15.3367
gene-LOC108205500	LOC108205500	bZIP transcription factor 53-like	0.366	-1.44896	2.6566e-17	2.45457e-16	down	24.13	20.2	17.17	12.61	7.61	13.98	20.5	11.4
gene-LOC108208503	LOC108208503	ABSCISIC ACID-INSENSITIVE 5-like protein 5, transcript variant X1	0.342	-1.54855	0.000663969	0.00174791	down	9.43	23.5	12.02	8.22	6.58	9.88	14.9833	8.22667
gene-LOC108209539	LOC108209539	common plant regulatory factor 1	0.458	-1.12734	2.27203e-30	4.14451e-29	down	68.61	78.05	66.52	51.29	48.29	51.84	71.06	50.4733
gene-LOC108210779	LOC108210779	transcription factor VIP1-like	0.433	-1.20703	5.70202e-25	8.07644e-24	down	51.53	55.56	48.63	38.38	35.78	31.18	51.9067	35.1133
gene-LOC108212094	LOC108212094	uncharacterized LOC108212094	0.303	-1.72287	9.08638e-127	2.16867e-124	down	421.2	445.84	409.51	198.98	199.24	187.34	425.517	195.187
gene-LOC108225291	LOC108225291	uncharacterized LOC108225291, transcript variant X1	0.134	-2.89805	2.49096e-55	1.17369e-53	down	24.56	17.59	15.76	3.76	3.7	4.34	19.3033	3.93333
gene-LOC108225385	LOC108225385	protein ABSCISIC ACID-INSENSITIVE 5-like, transcript variant X1	0.082	-3.61201	2.61412e-234	3.03452e-231	down	728.67	655.4	570.65	66.58	93.12	87.08	651.573	82.26
gene-LOC108226623	LOC108226623	transcription factor TGA2-like, transcript variant X1	0.363	-1.46318	7.40401e-89	8.83568e-87	down	124.2	107.55	117.93	66.87	68.07	62.07	116.56	65.67

## Sheet: F_bZIP_HYD vs HEHP
Table_S4F. bZIP family TFs in HYD vs HEHP
Gene_id	Gene name	Gene description	FC(HEHP0/HYD0)	Log2FC(HEHP0/HYD0)	Pvalue	Padjust	Regulate	HYD0_1	HYD0_2	HYD0_3	HEHP0_1	HEHP0_2	HEHP0_3	HYD0	HEHP0
gene-LOC108223404	LOC108223404	ABSCISIC ACID-INSENSITIVE 5-like protein 5, transcript variant X1	2.586	1.37045	1.70683e-14	6.3417e-13	up	12.26	15.05	12.94	53.02	33.43	36.25	13.4167	40.9
gene-LOC108200312	LOC108200312	probable bifunctional TENA-E protein	0.324	-1.62677	3.35299e-15	1.41122e-13	down	143.86	147.61	137.35	66.15	34.36	56.47	142.94	52.3267
gene-LOC108204336	LOC108204336	protein ABSCISIC ACID-INSENSITIVE 5-like, transcript variant X1	0.221	-2.17802	0.00990021	0.0302102	down	10.7	17.97	17.34	6.23	0.65	4.85	15.3367	3.91
gene-LOC108208259	LOC108208259	abscisic acid 8'-hydroxylase 3-like	0.218	-2.19705	1.21663e-08	1.78695e-07	down	2.03	2.93	1.83	0.29	0.84	0.6	2.26333	0.576667
gene-LOC108212094	LOC108212094	uncharacterized LOC108212094	0.443	-1.17566	2.88886e-11	6.8358e-10	down	198.98	199.24	187.34	122.82	74.05	105.77	195.187	100.88
gene-LOC108225385	LOC108225385	protein ABSCISIC ACID-INSENSITIVE 5-like, transcript variant X1	0.12	-3.06313	2.60468e-75	6.07931e-72	down	66.58	93.12	87.08	12.5	10.04	11.88	82.26	11.4733
gene-LOC108225746	LOC108225746	ABSCISIC ACID-INSENSITIVE 5-like protein 7, transcript variant X1	0.436	-1.19642	5.51712e-10	1.04824e-08	down	14.46	11.09	11.38	4.94	6.73	7.6	12.31	6.42333
gene-LOC108226623	LOC108226623	transcription factor TGA2-like, transcript variant X1	0.286	-1.806	3.33241e-29	5.70376e-27	down	66.87	68.07	62.07	18.67	20.31	26.24	65.67	21.74

## Sheet: G_HB_CK vs HEHP
Table_S4G. HB family TFs in CK vs HEHP
Gene_id	Gene name	Gene description	FC(HEHP0/CK0)	Log2FC(HEHP0/CK0)	Pvalue	Padjust	Regulate	CK0_1	CK0_2	CK0_3	HEHP0_1	HEHP0_2	HEHP0_3	CK0	HEHP0
gene-LOC108193233	LOC108193233	BEL1-like homeodomain protein 4, transcript variant X2	3.884	1.95749	0.00418815	0.00800362	up	0.32	0.37	0.05	2.85	1.12	1.05	0.246667	1.67333
gene-LOC108195974	LOC108195974	WUSCHEL-related homeobox 9-like	2.61	1.38413	2.04174e-07	6.64801e-07	up	1.37	1.47	1.89	8.05	8.64	6.67	1.57667	7.78667
gene-LOC108197582	LOC108197582	homeobox-leucine zipper protein ATHB-13, transcript variant X1	17.185	4.1031	1.93078e-43	4.64042e-42	up	1.33	1.74	1.19	31.26	57.89	47.64	1.42	45.5967
gene-LOC108200874	LOC108200874	homeobox-leucine zipper protein ATHB-13-like	4.897	2.29195	2.03135e-08	7.3155e-08	up	0.92	1.2	0.83	12.65	7.89	5.76	0.983333	8.76667
gene-LOC108202866	LOC108202866	pathogenesis-related homeodomain protein	2.159	1.11025	3.45009e-12	1.69855e-11	up	3	2.64	2.51	11.31	9.24	10.31	2.71667	10.2867
gene-LOC108204384	LOC108204384	homeobox-leucine zipper protein ATHB-6	12.944	3.69416	2.91763e-51	9.15108e-50	up	0.91	1.5	1.7	32.75	36.37	26.95	1.37	32.0233
gene-LOC108206390	LOC108206390	homeobox-leucine zipper protein HAT7-like	35.222	5.13841	3.27484e-07	1.04439e-06	up	0.09	0.08	0.09	6.99	2.73	3.31	0.0866667	4.34333
gene-LOC108206539	LOC108206539	homeobox-leucine zipper protein HAT4	2.522	1.33462	3.84041e-11	1.75343e-10	up	5.88	5.81	5.19	21.03	29.83	25.92	5.62667	25.5933
gene-LOC108206549	LOC108206549	homeobox-leucine zipper protein GLABRA 2-like	6.236	2.64069	2.7856e-10	1.18266e-09	up	0.34	0.25	0.2	4.02	2.26	2.59	0.263333	2.95667
gene-LOC108209526	LOC108209526	homeobox-leucine zipper protein ATHB-15	7.132	2.83429	4.74901e-22	4.3754e-21	up	0.68	0.37	0.58	8.6	6.26	5.89	0.543333	6.91667
gene-LOC108214536	LOC108214536	homeobox protein ATH1-like	10.557	3.40006	4.68788e-05	0.000118856	up	0.06	0.03	0.09	1.4	0.96	0.51	0.06	0.956667
gene-LOC108216699	LOC108216699	homeobox-leucine zipper protein HDG11-like	7.212	2.85039	1.35835e-06	4.06731e-06	up	0.19	0.2	0.14	3.91	1.66	1.17	0.176667	2.24667
gene-LOC108217923	LOC108217923	homeobox-leucine zipper protein ATHB-6-like	15.434	3.94806	4.8987e-28	6.18137e-27	up	0.41	0.4	0.97	19.97	14.59	16.94	0.593333	17.1667
gene-LOC108225245	LOC108225245	homeobox-leucine zipper protein ANTHOCYANINLESS 2-like, transcript variant X1	2.098	1.06906	0.00551978	0.0103367	up	1.27	0.72	0.89	5.18	2.54	2.47	0.96	3.39667
gene-LOC108226215	LOC108226215	homeobox-leucine zipper protein HDG2	110.975	6.79409	8.98728e-08	3.04268e-07	up	0	0.02	0	2.07	1.27	1.21	0.00666667	1.51667
gene-LOC108193614	LOC108193614	homeobox-leucine zipper protein GLABRA 2-like	0.179	-2.48438	8.49397e-92	8.40455e-90	down	31.57	31.02	32.4	9.23	9.78	10.78	31.6633	9.93
gene-LOC108195148	LOC108195148	homeobox-leucine zipper protein HOX3, transcript variant X1	0.078	-3.6825	1.20176e-40	2.59781e-39	down	10.26	11.51	11.76	1.64	1.16	1.92	11.1767	1.57333
gene-LOC108199270	LOC108199270	homeobox-leucine zipper protein HOX20-like	0.048	-4.39391	7.24325e-82	5.60251e-80	down	377.64	388.29	385.98	26.56	24.82	46.18	383.97	32.52
gene-LOC108203183	LOC108203183	homeobox-leucine zipper protein HAT5-like	0.325	-1.6232	4.80432e-68	2.43663e-66	down	392.3	373.7	358.18	204.52	221.23	225.1	374.727	216.95
gene-LOC108206101	LOC108206101	homeobox-leucine zipper protein HAT5-like, transcript variant X2	0.37	-1.43516	1.48074e-13	8.11932e-13	down	58.1	50.34	59.96	23.85	36.26	39.51	56.1333	33.2067
gene-LOC108206794	LOC108206794	homeobox-leucine zipper protein HDG5, transcript variant X1	0.26	-1.94476	1.60266e-12	8.10894e-12	down	9.43	8.6	11.05	6.55	2.98	3.97	9.69333	4.5
gene-LOC108216074	LOC108216074	homeobox-leucine zipper protein HOX11-like, transcript variant X1	0.214	-2.22286	5.08641e-56	1.83453e-54	down	66.88	73.56	72.45	28.63	30.57	23.22	70.9633	27.4733
gene-LOC108222316	LOC108222316	homeobox-leucine zipper protein ANTHOCYANINLESS 2-like, transcript variant X1	0.013	-6.28936	2.10489e-07	6.84598e-07	down	0.29	0.98	0.85	0	0.03	0.02	0.706667	0.0166667

## Sheet: H_HB_CK vs HYD
Table_S4H. HB family TFs in CK vs HYD
Gene_id	Gene name	Gene description	FC(HYD0/CK0)	Log2FC(HYD0/CK0)	Pvalue	Padjust	Regulate	CK0_1	CK0_2	CK0_3	HYD0_1	HYD0_2	HYD0_3	CK0	HYD0
gene-LOC108195974	LOC108195974	WUSCHEL-related homeobox 9-like	2.024	1.01701	0.00018713	0.000540052	up	1.37	1.47	1.89	5.38	4.79	5.64	1.57667	5.27
gene-LOC108197582	LOC108197582	homeobox-leucine zipper protein ATHB-13, transcript variant X1	8.349	3.06162	2.19139e-33	4.53148e-32	up	1.33	1.74	1.19	14.63	20.58	22.48	1.42	19.23
gene-LOC108200874	LOC108200874	homeobox-leucine zipper protein ATHB-13-like	2.348	1.2313	0.00229963	0.00553255	up	0.92	1.2	0.83	2.84	4.62	3.48	0.983333	3.64667
gene-LOC108204384	LOC108204384	homeobox-leucine zipper protein ATHB-6	7.864	2.97527	2.30364e-42	7.03713e-41	up	0.91	1.5	1.7	15.36	17.97	17.26	1.37	16.8633
gene-LOC108206549	LOC108206549	homeobox-leucine zipper protein GLABRA 2-like	3.175	1.66659	0.00014056	0.000412599	up	0.34	0.25	0.2	1.39	1.37	1.23	0.263333	1.33
gene-LOC108208797	LOC108208797	homeobox-leucine zipper protein REVOLUTA-like	2.17	1.1174	1.46781e-32	2.92167e-31	up	15.64	14.36	17.01	54.81	48.39	50.34	15.67	51.18
gene-LOC108209526	LOC108209526	homeobox-leucine zipper protein ATHB-15	3.772	1.91525	1.03817e-09	5.46431e-09	up	0.68	0.37	0.58	3.85	2.91	2.69	0.543333	3.15
gene-LOC108216699	LOC108216699	homeobox-leucine zipper protein HDG11-like	4.035	2.01274	7.73199e-05	0.000234987	up	0.19	0.2	0.14	1.17	0.96	1.12	0.176667	1.08333
gene-LOC108217923	LOC108217923	homeobox-leucine zipper protein ATHB-6-like	10.999	3.45928	5.32105e-24	7.19131e-23	up	0.41	0.4	0.97	10.27	9.56	10.17	0.593333	10
gene-LOC108220800	LOC108220800	uncharacterized LOC108220800	2.558	1.3549	5.89468e-12	3.75033e-11	up	1.77	2.15	1.42	6.37	6.8	6.44	1.78	6.53667
gene-LOC108226215	LOC108226215	homeobox-leucine zipper protein HDG2	57.152	5.83672	1.19876e-05	4.08132e-05	up	0	0.02	0	0.67	0.93	0.49	0.00666667	0.696667
gene-LOC108193614	LOC108193614	homeobox-leucine zipper protein GLABRA 2-like	0.255	-1.9711	5.43324e-89	6.54501e-87	down	31.57	31.02	32.4	12.96	11.22	12.98	31.6633	12.3867
gene-LOC108195148	LOC108195148	homeobox-leucine zipper protein HOX3, transcript variant X1	0.222	-2.17279	1.61317e-17	1.50795e-16	down	10.26	11.51	11.76	4.9	2.53	3.79	11.1767	3.74
gene-LOC108199270	LOC108199270	homeobox-leucine zipper protein HOX20-like	0.121	-3.04719	1.7785e-294	4.54194e-291	down	377.64	388.29	385.98	78.76	70.26	68.28	383.97	72.4333
gene-LOC108206794	LOC108206794	homeobox-leucine zipper protein HDG5, transcript variant X1	0.325	-1.62329	1.91229e-25	2.79063e-24	down	9.43	8.6	11.05	5.54	4.68	4.36	9.69333	4.86
gene-LOC108215095	LOC108215095	BEL1-like homeodomain protein 2, transcript variant X2	0.446	-1.16395	2.40104e-09	1.21566e-08	down	4.69	3.68	4.03	3.06	3.19	2.31	4.13333	2.85333
gene-LOC108222316	LOC108222316	homeobox-leucine zipper protein ANTHOCYANINLESS 2-like, transcript variant X1	0.06	-4.06501	2.42757e-07	1.00089e-06	down	0.29	0.98	0.85	0.02	0.05	0.13	0.706667	0.0666667

## Sheet: I_HB_HYD vs HEHP
Table_S4I. HB family TFs in HYD vs HEHP
Gene_id	Gene name	Gene description	FC(HEHP0/HYD0)	Log2FC(HEHP0/HYD0)	Pvalue	Padjust	Regulate	HYD0_1	HYD0_2	HYD0_3	HEHP0_1	HEHP0_2	HEHP0_3	HYD0	HEHP0
gene-LOC108197582	LOC108197582	homeobox-leucine zipper protein ATHB-13, transcript variant X1	2.042	1.03014	4.35485e-05	0.00027868	up	14.63	20.58	22.48	31.26	57.89	47.64	19.23	45.5967
gene-LOC108200874	LOC108200874	homeobox-leucine zipper protein ATHB-13-like	2.06	1.04265	0.00246577	0.00937591	up	2.84	4.62	3.48	12.65	7.89	5.76	3.64667	8.76667
gene-LOC108206390	LOC108206390	homeobox-leucine zipper protein HAT7-like	17.505	4.12966	2.23303e-08	3.11411e-07	up	0.37	0.08	0.19	6.99	2.73	3.31	0.213333	4.34333
gene-LOC108214536	LOC108214536	homeobox protein ATH1-like	3.644	1.86536	0.000970406	0.00420138	up	0.2	0.26	0.21	1.4	0.96	0.51	0.223333	0.956667
gene-LOC108219234	LOC108219234	homeobox-leucine zipper protein ATHB-6	2.236	1.16062	3.74496e-14	1.32985e-12	up	29.82	40.34	34.29	79.63	100.15	89.41	34.8167	89.73
gene-LOC108195148	LOC108195148	homeobox-leucine zipper protein HOX3, transcript variant X1	0.347	-1.52695	0.000226741	0.0011907	down	4.9	2.53	3.79	1.64	1.16	1.92	3.74	1.57333
gene-LOC108199270	LOC108199270	homeobox-leucine zipper protein HOX20-like	0.39	-1.35906	1.83873e-08	2.6024e-07	down	78.76	70.26	68.28	26.56	24.82	46.18	72.4333	32.52
gene-LOC108206101	LOC108206101	homeobox-leucine zipper protein HAT5-like, transcript variant X2	0.461	-1.11647	7.49964e-09	1.14953e-07	down	61.25	69.9	66.01	23.85	36.26	39.51	65.72	33.2067
