# Supplementary material for: Hydro-Electro Hybrid Priming Promotes Carrot (Daucus carota L.) Seed Germination by Activating Lipid Utilization and Respiratory Metabolism
Source: Int J Mol Sci. 2021 Oct 14;22(20):11090. doi: 10.3390/ijms222011090 (PMC8538415; doi:10.3390/ijms222011090)
Supplement: Supplementary file 1 [file ijms-22-11090-s001.zip › Supplementary table 5.xlsx]

## Sheet: Sheet1
Table_S5. Selected DEGs and primers used for qPCR.
Gene Name	Forward primer	Reverse primer
LOC108215541	GGTGAGAAGAGGAGGAGAA	GGTGATGAACTGCCAACA
LOC108224240	TCACCTATACATACACCTCTG	TTAGTCATATCCACCACCAA
LOC108204633	TGGCTGACACGATTACAC	GTTGCTGATGCTGGAGAT
LOC108210669	GTGTGGCAGTGCAAGATT	CCTACAGGTTACAAGTTACAAC
LOC108223687	TGGAGGAAGTCCTTGGATT	CACACTCGCTAACAATTACA
LOC108199904	AGAAGGCATTGGCATACTC	GCAACATCCATATCAACTCTC
LOC108193312	ATCTCTGGTTGAATCTGGTT	CCCGAGGACAAATTATGTATAG
LOC108206052	ATTATCTCCACCTCGTCTTC	TTCCACTCATCATCTCACTC
LOC108205258	GACGAGTGGAATCAGTTGA	CACCAAGGACTTGCTCAG
LOC108219027	GTCATCAGGAGTCATTAAGTC	GCAGAGATTGGCATGGAT
LOC108208954	CAAGAGTCCAAGACACTATTC	GGCATCAATTCAGAAGAGTT
LOC108223320	CCTCCGCTTCCTCCTTAT	TCAATCCTCCGACCGTAA
LOC108209732	CGGTGACTTCAACTTAACTT	CTGACCTGAGCACAAGTG
LOC108199900	GTGGAGAGTGTTGGAGAG	CATGTACGACAGTGTATTCA
LOC108214136	GCAAATCAGAGGAAAGCAAT	TTAGCAACACAGCCAACA
LOC108202619	CGGTATTGTGTTGGACTCTGGTGAT	CAGCAAGGTCAAGACGGAGTATGG
